# Supplementary material for: Serologic surveillance of maternal Zika infection in a prospective cohort in Leon, Nicaragua during the peak of the Zika epidemic
Source: PLoS One. 2020 Apr 3;15(4):e0230692. doi: 10.1371/journal.pone.0230692 (PMC7122769; doi:10.1371/journal.pone.0230692)
Supplement: S1 Table — (XLSX) [file pone.0230692.s002.xlsx]

## Sheet: Sero-prevalence analysis
		Zika Pregnant Woman- Plasma					ZIKV IgG ELISA	4-point neut screen (~NT50)		ZIKV Full Neut FRNT50					ZIKV IgM (P/N, Viral Antigen Average OD, Normal Antigen Average OD)							NS1 BOB (on V) (UCB)
	Code	I Trimester	II Trimester	III Trimester	V (Maternal)	IV (Umbilical Cord)	Sample IV Result	V	IV	I	II	III	V	IV	I (P/N)	II (P/N)	III (P/N)	V (P/N)	IV (P/N)	IV (Viral Ag OD)	IV (Normal Ag OD)	Result	Code	Zika sero prevalence conclusion	Comments
17	1030		Yes			Yes	NEG		200		781			467		1.12			0.86			Positive	1030	Zika IgG negative; Zika naïve (11)	for 1 sample (Code 1030) IgG ELISA is discordant with neut testing
22	1040		Yes	Yes	Yes	Yes	NEG	50	50							0.02	0.04	0.79	0.88				1040
23	1041	Yes	Yes	Yes	Yes	Yes	NEG	100	100	29				16	1.01	1.05	1.02	1.02	1.06				1041
27	1046			Yes		Yes	NEG		20								1.27		0.88				1046
42	1065				Yes	Yes	NEG	<100	<100				ND	ND				1.02	1.04				1065
61	1089	Yes	Yes	Yes	Yes	Yes	NEG	<100	<100	ND				ND	1.06	1.15	1.04	1	1.09				1089
73	1101	Yes			Yes	Yes	NEG								1.09			1.11	1.21				1101
124	1175	Yes	Yes		Yes	Yes ( Twin 1, Twin 2)	NEG	100	100	ND				ND	1.14	1.11		1.13	1.08 (Twin 1) / 1.23 (Twin 2)				1175
131	1186		Yes		Yes	Yes	NEG	<100	<100		ND			ND		1.06		1.23	1.07				1186
133	1188	Yes		Yes	Yes	Yes	NEG	100	100						1.13		1.09	1.1	1.12				1188
190	1249				Yes	Yes	NEG																1249
1	1001	Yes			Yes	Yes	POS	100	100	35				56	0.93	0.95	0.92	0.97	Inconc				1042	4 point neut screen. ~ 50% FRNT 200 or below. Zika naïve (58).	Out of the 61 samples, 47samples were tested by full neut assay to confirm titer below 200. 43/47 samples are concordtant. 4 samples have slightly higer titers after full neut test (codes 1200, 1037, 1190 and 1151)
3	1004		Yes			Yes	POS		50														1248
6	1008	Yes		Yes	Yes	Yes	POS	100	100	34				68									1153
7	1010	Yes		Yes	Yes	Yes	POS	100	100	54				40									1155
9	1012		Yes		Yes	Yes	POS	20	50					ND				1.06	0.85			Negative	1231
11	1014	Yes		Yes	Yes	Yes	POS	200	200	181				154		1.25	1.11	1.12	1.08				1195
15	1024		Yes	Yes		Yes	POS		20							0.1	-0.08	0.08	0.99			Negative	1202
18	1031		Yes			Yes	POS		50														1252
19	1036	Yes	Yes		Yes	Yes	POS	200	200	60				77			0.26		0.99			Repeat	1147
24	1042	Yes	Yes	Yes	Yes	Yes	POS	100		<40				105		0.8			0.89				1004
25	1044		Yes			Yes	POS		20									1.06	1.02			Negative	1228
33	1052	Yes	Yes	Yes	Yes	Yes ( Twin 1, Twin 2)	POS			<40				<40	1.88	1.87	1.91	1.97	1.24 (Twin 1) / 1.20 (Twin 2)				1052
37	1058	Yes			Yes	Yes	POS	50	20							0.3		0.27	0.84				1012
38	1061			Yes		Yes	POS		20									0.88	0.84			Negative	1229
53	1079			Yes		Yes	POS		50			<40		<40	0.96			0.96	1.05				1161
54	1080		Yes	Yes	Yes	Yes	POS	<100	<100		<40			<40		0.97			0.92				1031
62	1090	Yes			Yes	Yes	POS	200	200	523				194									1127
69	1097			Yes		Yes	POS		20			7940		<40				1.14	1.01				1235
72	1100		Yes	Yes	Yes	Yes	POS	100	100		ND			ND	0.97		0.91	0.99	1.05				1014
75	1104		Yes	Yes	Yes	Yes	POS				264			187		1.08	0.98	1	1.08				1104
79	1109	Yes	Yes		Yes	Yes	POS			528				160	1.16	1.16		1.07	1.12				1109
80	1110			Yes		Yes	POS		200			<40		<40									1212
92	1127			Yes		Yes	POS		50			<40		51	Inconc		Inconc	Inconc	1.05				1010
93	1128		Yes	Yes		Yes	POS		50			<40		<40	0.93	0.94	0.91	0.95	1.06				1204
96	1132	Yes	Yes	Yes	Yes	Yes	POS	200	200	249				185			1.09		1.01			Negative	1190
102	1143	Yes	Yes	Yes	Yes	Yes	POS	<100	<100					ND									1154
106	1147			Yes		Yes	POS		200			39		198									1128
110	1153		Yes	Yes	Yes	Yes	POS	200	50		71			<40	1.73			1.6	1.29				1001
111	1154					Yes	POS		50														1253
112	1155		Yes		Yes	Yes	POS	200	50						0.89		0.92	0.95	1.2				1008
115	1161	Yes			Yes	Yes	POS	100	100	ND				ND	0.97	1.02		1.04	1.48				1036
120	1168		Yes		Yes	Yes	POS	200			<40			<40		0.85	0.85		0.81				1024
128	1182	Yes	Yes		Yes	Yes	POS	<100	<100	ND				ND					1.27				1223
135	1190			Yes		Yes	POS		200			76		70									1110
138	1194		Yes		Yes	Yes	POS	100			ND			ND		1.63			0.8				1044
139	1195		Yes	Yes	Yes	Yes	POS	200			ND			ND									1061
142	1200			Yes		Yes	POS		50			1820		237		0.94	0.94	0.95	1.07				1100
144	1202		Yes	Yes	Yes	Yes	POS	50	200			<40		107				1.05	1.16			Positive	1234
146	1204	Yes	Yes	Yes	Yes	Yes	POS	100	100	ND				ND	1.03			0.97	1.08				1090
148	1206		Yes	Yes	Yes	Yes	POS	20	20		ND			ND									1206
153	1211		Yes	Yes	Yes	Yes	POS	20	20		<40			<40									1211
154	1212		Yes			Yes	POS		50		ND			ND				1.3	1.07				1247
164	1223					Yes	POS		50							Inconc		Inconc	1.08				1194
165	1224				Yes	Yes	POS	200	200				ND	ND									1200
168	1227				Yes	Yes	POS	200	200				ND	ND			0.23		1.11			Positive	1086
169	1228				Yes	Yes	POS	50	200				ND	ND				1.21	0.89			Positive	1239
170	1229				Yes	Yes	POS	50	200				ND	ND				1.41	1.43			Negative	1240
171	1230			Yes		Yes	POS	200	200				ND	ND		0.88		0.88	0.93			Negative	1151
172	1231				Yes	Yes	POS	50	200				ND	ND		1.09		0.96	1.01			Repeat	1168
175	1234				Yes	Yes	POS	200	200							Inconc	Inconc	Inconc	Inconc				1080
176	1235				Yes	Yes	POS	50	20						0.89			0.89	0.93				1058
177	1236				Yes	Yes	POS	20	20									-0.08	0.91				1236
180	1239				Yes	Yes	POS	200	200														1097
181	1240				Yes	Yes	POS	200	200														1079
188	1247				Yes	Yes	POS	100	100				ND	ND	1.24	1.27	1.25	1.21	1.16				1132
189	1248				Yes	Yes	POS	100	100				ND	ND				0.9	0.91			Negative	1224
193	1252				Yes	Yes	POS	100	100				ND	ND				0.3	0.89			Negative	1227
194	1253				Yes	Yes	POS	100	100				ND	ND			1.65		0.91			Negative	1230
2	1002	Yes	Yes	Yes	Yes	Yes	POS	800	800	624				90.5	Inconc	Inconc	Inconc	Inconc	1.26				1002	Passed 4 dilution neut but not full neut testing. Zika naïve (8)
65	1093		Yes	Yes	Yes	Yes	POS	2000			<40			<40									1093
99	1138	Yes			Yes	Yes	POS	300	300	208				187	1.13			1.17	1.18				1138
103	1144			Yes		Yes	POS		800			<40		<40			0.91		0.96			Repeat	1144
119	1166		Yes		Yes	Yes	POS	2000			<40			<40		0.8		0.81	1.01			Negative	1166
125	1179			Yes		Yes	POS		2000			84		70			1.04		1.13			Negative	1179
140	1196			Yes		Yes	POS		800			36		23			0.01		1.66			Negative	1196
141	1198			Yes		Yes	POS		800			35		141			0.93		1.01			Negative	1198
4	1005		Yes	Yes		Yes	POS		2000		15919			21818		10.01	2.33		1.96			Positive	1005	Zika Immune (103); ZIKV 50% neut titer >200
109	1151		Yes		Yes	Yes	POS		200		174			329	0.93	0.95		1.11	1.02				1182
59	1086			Yes		Yes	POS		200			224		232	0.97	0.98	0.94	0.98	1.13				1143
20	1037		Yes			Yes	POS		200		1147			726		0.98			0.92			Repeat	1037
5	1007		Yes	Yes	Yes	Yes	POS	2000			2554			488		4.43	3.75	3.99	0.82			Negative	1007
8	1011	Yes		Yes	Yes	Yes	POS	800	800	556				3487	1.26		1.25	1.27	1.19				1011
10	1013		Yes	Yes	Yes	Yes	POS	800	800		838			592		1.9	Inconc	Inconc	Inconc				1013
12	1015			Yes		Yes	POS		800			4248		4235			1.84		0.87			Positive	1015
13	1020	Yes		Yes	Yes	Yes	POS	800	800	496				398	1.25		0.89	0.88	0.98				1020
14	1023	Yes			Yes	Yes	POS	800	800	658				453	Inconc			1.8	1.7				1023
16	1026	Yes		Yes	Yes	Yes	POS		400	517				214	0.99		0.95	0.96	1.87				1096
21	1038			Yes		Yes	POS		2000			3629		6328			0.7		0.94			Positive	1038
26	1045	Yes		Yes	Yes	Yes	POS	800	800		887			798	0.94		0.91	0.93	1.07				1045
28	1047		Yes	Yes	Yes	Yes	POS	800	800		3208			3734		1.5	1.71	1.5	0.9			Positive	1047
29	1048	Yes		Yes	Yes	Yes	POS	800	800	402				473	1.4		1.29	Inconc	1.48				1048
31	1050			Yes		Yes	POS		2000			4749		17460			1.05		1			Positive	1050
34	1053			Yes		Yes	POS		2000		3921			9681			1.37		1.11			Positive	1053
35	1054			Yes		Yes	POS		2000		2484			761			1.38		0.83			Positive	1054
36	1057			Yes		Yes	POS		2000			16838		11185			14.88		0.88			Positive	1057
44	1068	Yes			Yes	Yes	POS	800	800	871				356			0.31	0.37	0.89			Positive	1217
45	1069		Yes			Yes	POS		2000		2225			3343		5.17			0.8			Positive	1069
46	1070	Yes	Yes	Yes	Yes	Yes	POS	800	800	1332				375	1.07	Inconc	Inconc	Inconc	1.05				1070
47	1071					Yes	POS		800					685		2.44	2.25	2.29	0.88			Repeat	1145
48	1074			Yes		Yes	POS		2000			3016		9646			0.31		0.81			Positive	1074
49	1075		Yes	Yes	Yes	Yes	POS	2000	800			1012		916		0.86	0.86	0.87	0.88			Positive	1075
50	1076			Yes		Yes	POS		2000			32572		25459			1.46		0.86			Positive	1076
51	1077	Yes			Yes	Yes	POS	800	800	899				419	1.63			1.17	1.71				1077
52	1078	Yes		Yes	Yes	Yes	POS	800	800	3523				864	Inconc		Inconc	Inconc	1.19				1078
55	1081	Yes	Yes	Yes	Yes	Yes	POS	800	800	585			650		1.04	0.96	0.95	0.98	1.44				1081
56	1083		Yes	Yes	Yes	Yes	POS	2000	2000		496			939.5		1.88	1.75	1.43	0.82			Positive	1083
57	1084			Yes		Yes	POS		2000			545		917			1.18		0.86			Positive	1084
58	1085	Yes	Yes		Yes	Yes	POS	800	800	409			441		1.84	1.75		1.69	1.04				1085
60	1087		Yes		Yes	Yes	POS	2000	2000		1095			1429		1.02		0.99	0.95			Positive	1087
63	1091	Yes		Yes	Yes	Yes	POS	800	800	1062				617	1.2		1.09	1.08	1.07				1091
64	1092	Yes		Yes	Yes	Yes	POS	400	400	363				347		1.17		1.02	0.87			Repeat	1123
66	1094		Yes	Yes	Yes	Yes	POS	1280	2000		290			2948		1.52	1.43	1.64	0.86			Positive	1094
67	1095		Yes			Yes	POS		2000		717			979		0.76			0.89			Positive	1095
68	1096	Yes		Yes	Yes	Yes	POS	400	400	213				288		0.91	0.81	0.73	0.86			Positive	1120
70	1098	Yes		Yes	Yes	Yes	POS	800	800	858				770	1.64		Inconc	1.63	1.05				1098
71	1099			Yes		Yes	POS		2000			4696		4971			1.97		0.92			Positive	1099
77	1107			Yes		Yes	POS		2000			513		618			0.11		0.91			Positive	1107
78	1108		Yes			Yes	POS		2000		673			1036		3.11			0.94			Repeat	1108
81	1112	Yes			Yes	Yes	POS	800	800	526				516	1.58			1.21	1.69				1112
82	1116			Yes		Yes	POS		2000			231		870			1.97		0.93			Positive	1116
83	1118		Yes		Yes	Yes	POS	800	800		340			219	2.32		1.89	1.9	1.19				1092
84	1119		Yes			Yes	POS		2000		698			257		1.12		1.26	1.9				1118
85	1120		Yes	Yes	Yes	Yes	POS	800	2000		276			235	1.06			1.05	1.08				1146
86	1121			Yes		Yes	POS		2000			369		369			6.37		0.93			Positive	1121
87	1122		Yes		Yes	Yes	POS	2000	2000		800			800		2.62		0.96	0.97			Positive	1122
88	1123		Yes		Yes	Yes	POS	2000	2000		232			269			0.89		1			Positive	1209
89	1124	Yes	Yes		Yes	Yes	POS	800	800	214				387	1.11	1.05		1.05	1.14				1124
91	1126	Yes	Yes	Yes	Yes	Yes	POS	800	800	622				2156	1.67	1.63	1.62	1.62	1.07				1126
94	1129			Yes		Yes	POS		1280			1868		2331			1.16		0.89			Positive	1129
95	1130	Yes		Yes	Yes	Yes	POS	800	800	884				607	1.13		1.07	1.09	1.05				1130
97	1134		Yes	Yes	Yes	Yes	POS		800		912			854		1.33	1.22	1.24	0.93			Positive	1134
98	1135		Yes	Yes	Yes	Yes	POS	2000	2000		3618			6288		3.99	1.39	1.51	0.87			Positive	1135
100	1139			Yes		Yes	POS		800			1157		154 ??			1.1		0.88			Repeat	1139
101	1140		Yes	Yes	Yes	Yes	POS	800	800		545			508		0.89	0.93	0.9	1.01				1140
104	1145		Yes	Yes	Yes	Yes	POS	800	1280		1061			685									1071
105	1146	Yes			Yes	Yes	POS	400	400	213				367				1.21	0.89			Positive	1232
107	1149		Yes		Yes	Yes	POS	1280	800		523			1986		1.01		1.03	0.87			Positive	1149
108	1150			Yes		Yes	POS		2000			26		2681			1.93		1.14			Repeat	1150
113	1158		Yes		Yes	Yes	POS	800			904			1551		1		1	0.93			Positive	1158
114	1160			Yes		Yes	POS		2000			28234		28216			1.06		1.03			Positive	1160
116	1162	Yes	Yes		Yes	Yes	POS	400	400	394			208		1.37	1.28		1.18	1.13				1162
117	1164		Yes	Yes	Yes	Yes	POS	1280	800		1519			994		0.96	0.91	0.89	0.98			Positive	1164
118	1165	Yes	Yes		Yes	Yes	POS	800	800	731				565	Inconc	Inconc		Inconc	1.58				1165
121	1170		Yes	Yes		Yes	POS		2000		1560			2171		1.06	1.12		0.99			Positive	1170
122	1172		Yes		Yes	Yes	POS	2000	2000		65			253			1.37		1.1			Positive	1210
123	1174			Yes		Yes	POS		2000			1255		3199			1.03		1.03			Positive	1174
126	1180		Yes	Yes	Yes	Yes	POS	2000	2000		1445			2246		0.92	1.54	0.8	1			Positive	1180
127	1181			Yes		Yes	POS		2000			867		1027			1.34		0.97			Positive	1181
129	1183		Yes		Yes	Yes	POS	2000	2000		26959			26959		3.07		0.94	1.03			Positive	1183
130	1185			Yes		Yes	POS		800			89		1237			0.9		1.06			Repeat	1185
132	1187			Yes		Yes	POS		2000			6153		20378			1.15		1.13			Positive	1187
137	1192		Yes			Yes	POS		2000			3421		4810		1.32			1			Positive	1192
143	1201			Yes		Yes	POS		2000			4328		9377			0.26		1.18			Positive	1201
145	1203			Yes		Yes	POS		2000			5432		9079			0.92		7.09			Positive	1203
147	1205			Yes	Yes	Yes	POS	2000	2000			1172		889			0.93	0.85	0.96			Positive	1205
149	1207		Yes		Yes	Yes	POS	2000	2000		271			1235		0.81		0.81	0.97			Positive	1207
150	1208			Yes	Yes	Yes	POS	2000	2000			17694		10414			0.99	0.91	1.01			Positive	1208
151	1209			Yes		Yes	POS		800			490		342		1.9			0.94			Positive	1119
152	1210			Yes		Yes	POS		800			368		213	0.92		0.93	0.91	1.13				1026
155	1213			Yes		Yes	POS		2000			881		1445			1		0.95			Positive	1213
156	1214		Yes		Yes	Yes	POS	2000	2000			792		1192		1.05		0.95	0.89			Positive	1214
157	1215			Yes		Yes	POS		2000			498		474			0.89		0.87			Positive	1215
158	1217			Yes	Yes	Yes	POS	2000	2000			244		305		1.82		1.72	1.21			Negative	1172
159	1218			Yes		Yes	POS		2000			1624		1767			0.86		0.85			Positive	1218
160	1219			Yes		Yes	POS		2000			1358		1796			1.43		0.98			Positive	1219
161	1220			Yes		Yes	POS		2000			4809		11818			1.46		0.89			Positive	1220
162	1221					Yes	POS		2000					1251					0.95			Positive	1221
163	1222					Yes	POS		2000					10037					1.53			Positive	1222
166	1225			Yes	Yes	Yes	POS		2000			215		275	Inconc			Inconc	1.06				1068
167	1226				Yes	Yes	POS	2000	2000			7032		8878				0.51	0.95			Positive	1226
173	1232				Yes	Yes	POS	2000	2000				910	348			0.09	0.31	-0.03			Negative	1225
178	1237				Yes	Yes	POS	2000	800				1409	424				1.31	1.01			Negative	1237
179	1238				Yes	Yes	POS	2000					579	489				0.98	1			Positive	1238
182	1241				Yes	Yes	POS	800	800				920	671				0.96	0.86			Negative	1241
183	1242				Yes	Yes	POS	2000	800				1031	1360				0.96	1.04			Positive	1242
184	1243				Yes	Yes	POS	2000	800				274	564				0.55	0.97			Positive	1243
185	1244				Yes	Yes	POS	800	2000				961	560				0.5	0.95			Positive	1244
186	1245				Yes	Yes	POS	800	2000				1236	1119				0.18	0.91			Positive	1245
187	1246				Yes	Yes	POS	2000					1583	1391				0.97	0.97			Positive	1246
30	1049	Yes			Yes	Yes	POS						400		1.36			1.14	1.06				1049	Not screened by 4 dilution neut. ZIKV immune (7); ZIKV neut tier > 2000
32	1051		Yes	Yes	Yes	Yes	POS				736			1038		1.2	1.78	1.49	1.13				1051
40	1063	Yes			Yes	Yes	POS			6405				2196	7.11			1.13	1.31				1063
41	1064	Yes	Yes		Yes	Yes	POS			1274				1394	Inconc	1.55		1.45	1.07				1064
76	1105		Yes		Yes	Yes	POS				559			509		Inconc		Inconc	1.06				1105
90	1125	Yes	Yes		Yes	Yes	POS			565				358	1.33	1.29		1.28	1.29				1125
134	1189			Yes		Yes	POS				828			686			0.97		1.04				1189
39	1062		Yes			Yes	POS																1062	Testing incomplete (not included in analysis)
43	1067			Yes		Yes	POS																1067
74	1102	Yes	Yes		Yes	Yes	POS								0.92	0.91		0.97	1.08				1102
136	1191		Yes	Yes	Yes	Yes	POS	800	800							Inconc	Inconc	Inconc	1.02				1191
174	1233			Yes	Yes	Yes	POS										1.43	1.45	1.21				1233
191	1250				Yes	Yes	POS																1250
192	1251				Yes	Yes	POS																1251
																								187
	Table 1: Zika sero prevalence based on testing perinatal blood sample (Maternal or cord)
		IgG ELISA		Neutralization testing (IgG positive samples only); 4 dilution neut test screen --> full neutralization testing (PRNT50 > 200 = Zika positive)		Final result
		Positive	176 (94%)	Positive	110	Zika immune (PRNT50 >200)	110/187 (59%)
				Negative	66
		Negative	11
						Zika naïve (PRNT50<200)	77/187 (41%)
	Total		187		176
	Table 2: Concordance between NS1 BOB assay and Neut testing
			NS1 BOB				concordant	76
			Negative	Positive	Total		discordant	9
	Neut testing	Negative	14	4	18		total tested	85
		Positive	5	62	67
		Total	19	66	85		% concordant	0.894118

## Sheet: Timing of infection
		Zika Pregnant Woman- Plasma					ZIKV IgG ELISA	4-point neut screen (~NT50)		ZIKV Full Neut FRNT50					ZIKV IgM (P/N, Viral Antigen Average OD, Normal Antigen Average OD)							NS1 BOB (on V) (UCB)	Preliminary Conclusion about Zika immuen status and infection in relation to pregnancy
	Code	I Trimester	II Trimester	III Trimester	V (Maternal)	IV (Umbilical Cord)	Sample IV Result	V	IV	I	II	III	V	IV	I (P/N)	II (P/N)	III (P/N)	V (P/N)	IV (P/N)	IV (Viral Ag OD)	IV (Normal Ag OD)	Result		Code
1	1001	Yes			Yes	Yes	POS	100	100	35				56	1.73			1.6	1.29				Negative = samples that tested negative in the ZIKV IgG ELISA or a ZIKA neut 50 <200 in the perinatal or cord blood sample. (77/187samples)	1001		77
2	1002	Yes	Yes	Yes	Yes	Yes	POS	800	800	624				90.5	Inconc	Inconc	Inconc	Inconc	1.26					1002
3	1004		Yes			Yes	POS		50							0.8			0.89					1004
6	1008	Yes		Yes	Yes	Yes	POS	100	100	34				68	0.89		0.92	0.95	1.2					1008
7	1010	Yes		Yes	Yes	Yes	POS	100	100	54				40	Inconc		Inconc	Inconc	1.05					1010
9	1012		Yes		Yes	Yes	POS	20	50					ND		0.3		0.27	0.84					1012
11	1014	Yes		Yes	Yes	Yes	POS	200	200	181				154	0.97		0.91	0.99	1.05					1014
15	1024		Yes	Yes		Yes	POS		20							0.85	0.85		0.81					1024
17	1030		Yes			Yes	NEG		200		781			467		1.12			0.86			Positive		1030
18	1031		Yes			Yes	POS		50							0.97			0.92					1031
19	1036	Yes	Yes		Yes	Yes	POS	200	200	60				77	0.97	1.02		1.04	1.48					1036
22	1040		Yes	Yes	Yes	Yes	NEG	50	50							0.02	0.04	0.79	0.88					1040
23	1041	Yes	Yes	Yes	Yes	Yes	NEG	100	100	29				16	1.01	1.05	1.02	1.02	1.06					1041
24	1042	Yes	Yes	Yes	Yes	Yes	POS	100	800	<40				105	0.93	0.95	0.92	0.97	Inconc					1042
25	1044		Yes			Yes	POS		20							1.63			0.8					1044
27	1046			Yes		Yes	NEG		20								1.27		0.88					1046
33	1052	Yes	Yes	Yes	Yes	Yes ( Twin 1, Twin 2)	POS			<40				<40	1.88	1.87	1.91	1.97	1.24 (Twin 1) / 1.20 (Twin 2)					1052
37	1058	Yes			Yes	Yes	POS	50	20						0.89			0.89	0.93					1058
38	1061			Yes		Yes	POS		20															1061
42	1065				Yes	Yes	NEG	<100	<100				ND	ND				1.02	1.04					1065
53	1079			Yes		Yes	POS		50			<40		<40										1079
54	1080		Yes	Yes	Yes	Yes	POS	<100	<100		<40			<40		Inconc	Inconc	Inconc	Inconc					1080
61	1089	Yes	Yes	Yes	Yes	Yes	NEG	<100	<100	ND				ND	1.06	1.15	1.04	1	1.09					1089
62	1090	Yes			Yes	Yes	POS	200	200	523				194	1.03			0.97	1.08					1090
65	1093		Yes	Yes	Yes	Yes	POS	2000	20		<40			<40										1093
69	1097			Yes		Yes	POS		20			7940		<40										1097
72	1100		Yes	Yes	Yes	Yes	POS	100	100		ND			ND		0.94	0.94	0.95	1.07					1100
73	1101	Yes			Yes	Yes	NEG								1.09			1.11	1.21					1101
75	1104		Yes	Yes	Yes	Yes	POS				264			187		1.08	0.98	1	1.08					1104
79	1109	Yes	Yes		Yes	Yes	POS			528				160	1.16	1.16		1.07	1.12					1109
80	1110			Yes		Yes	POS		200			<40		<40										1110
92	1127			Yes		Yes	POS		50			<40		51										1127
93	1128		Yes	Yes		Yes	POS		50			<40		<40										1128
96	1132	Yes	Yes	Yes	Yes	Yes	POS	200	200	249				185	1.24	1.27	1.25	1.21	1.16					1132
99	1138	Yes			Yes	Yes	POS	300	300	208				187	1.13			1.17	1.18					1138
102	1143	Yes	Yes	Yes	Yes	Yes	POS	<100	<100					ND	0.97	0.98	0.94	0.98	1.13					1143
103	1144			Yes		Yes	POS		800			<40		<40			0.91		0.96			Repeat		1144
106	1147			Yes		Yes	POS		200			39		198			0.26		0.99			Repeat		1147
110	1153		Yes	Yes	Yes	Yes	POS	200	50		71			<40										1153
111	1154					Yes	POS		50															1154
112	1155		Yes		Yes	Yes	POS	200	50															1155
115	1161	Yes			Yes	Yes	POS	100	100	ND				ND	0.96			0.96	1.05					1161
119	1166		Yes		Yes	Yes	POS	2000	20		<40			<40		0.8		0.81	1.01			Negative		1166
120	1168		Yes		Yes	Yes	POS	200	320		<40			<40		1.09		0.96	1.01			Repeat		1168
124	1175	Yes	Yes		Yes	Yes ( Twin 1, Twin 2)	NEG	100	100	ND				ND	1.14	1.11		1.13	1.08 (Twin 1) / 1.23 (Twin 2)					1175
125	1179			Yes		Yes	POS		2000			84		70			1.04		1.13			Negative		1179
128	1182	Yes	Yes		Yes	Yes	POS	<100	<100	ND				ND	0.93	0.95		1.11	1.02					1182
131	1186		Yes		Yes	Yes	NEG	<100	<100		ND			ND		1.06		1.23	1.07					1186
133	1188	Yes		Yes	Yes	Yes	NEG	100	100						1.13		1.09	1.1	1.12					1188
135	1190			Yes		Yes	POS		200			76		70			1.09		1.01			Negative		1190
138	1194		Yes		Yes	Yes	POS	100	400		ND			ND		Inconc		Inconc	1.08					1194
139	1195		Yes	Yes	Yes	Yes	POS	200	400		ND			ND		1.25	1.11	1.12	1.08					1195
140	1196			Yes		Yes	POS		800			36		23			0.01		1.66			Negative		1196
141	1198			Yes		Yes	POS		800			35		141			0.93		1.01			Negative		1198
142	1200			Yes		Yes	POS		50			1820		237										1200
144	1202		Yes	Yes	Yes	Yes	POS	50	200			<40		107		0.1	-0.08	0.08	0.99			Negative		1202
146	1204	Yes	Yes	Yes	Yes	Yes	POS	100	100	ND				ND	0.93	0.94	0.91	0.95	1.06					1204
148	1206		Yes	Yes	Yes	Yes	POS	20	20		ND			ND										1206
153	1211		Yes	Yes	Yes	Yes	POS	20	20		<40			<40										1211
154	1212		Yes			Yes	POS		50		ND			ND										1212
164	1223					Yes	POS		50										1.27					1223
165	1224				Yes	Yes	POS	200	200				ND	ND				0.9	0.91			Negative		1224
168	1227				Yes	Yes	POS	200	200				ND	ND				0.3	0.89			Negative		1227
169	1228				Yes	Yes	POS	50	200				ND	ND				1.06	1.02			Negative		1228
170	1229				Yes	Yes	POS	50	200				ND	ND				0.88	0.84			Negative		1229
171	1230			Yes		Yes	POS	200	200				ND	ND			1.65		0.91			Negative		1230
172	1231				Yes	Yes	POS	50	200				ND	ND				1.06	0.85			Negative		1231
175	1234				Yes	Yes	POS	200	200									1.05	1.16			Positive		1234
176	1235				Yes	Yes	POS	50	20									1.14	1.01					1235
177	1236				Yes	Yes	POS	20	20									-0.08	0.91					1236
180	1239				Yes	Yes	POS	200	200									1.21	0.89			Positive		1239
181	1240				Yes	Yes	POS	200	200									1.41	1.43			Negative		1240
188	1247				Yes	Yes	POS	100	100				ND	ND				1.3	1.07					1247
189	1248				Yes	Yes	POS	100	100				ND	ND										1248
190	1249				Yes	Yes	NEG																	1249
193	1252				Yes	Yes	POS	100	100				ND	ND										1252
194	1253				Yes	Yes	POS	100	100				ND	ND										1253
30	1049	Yes			Yes	Yes	POS						400		1.36			1.14	1.06				Zika immune (unable to estimate timing of infection in relation to pregnancy) = For these women we have single or paired samples collected at III trimester or later, which makes it difficult to time the infection. (29/187 women)	1049
47	1071					Yes	POS		800					685										1071
49	1075		Yes	Yes	Yes	Yes	POS	2000	800			1012		916		0.86	0.86	0.87	0.88			Positive		1075
57	1084			Yes		Yes	POS		2000			545		917			1.18		0.86			Positive		1084
59	1086			Yes		Yes	POS		200			224		232			0.23		1.11			Positive		1086
77	1107			Yes		Yes	POS		2000			513		618			0.11		0.91			Positive		1107
94	1129			Yes		Yes	POS		1280			1868		2331			1.16		0.89			Positive		1129
100	1139			Yes		Yes	POS		800			1157		154 ??			1.1		0.88			Repeat		1139
127	1181			Yes		Yes	POS		2000			867		1027			1.34		0.97			Positive		1181
147	1205			Yes	Yes	Yes	POS	2000	2000			1172		889			0.93	0.85	0.96			Positive		1205
151	1209			Yes		Yes	POS		800			490		342			0.89		1			Positive		1209
152	1210			Yes		Yes	POS		800			368		213			1.37		1.1			Positive		1210
155	1213			Yes		Yes	POS		2000			881		1445			1		0.95			Positive		1213
156	1214		Yes		Yes	Yes	POS	2000	2000			792		1192		1.05		0.95	0.89			Positive		1214
157	1215			Yes		Yes	POS		2000			498		474			0.89		0.87			Positive		1215
158	1217			Yes	Yes	Yes	POS	2000	2000			244		305			0.31	0.37	0.89			Positive		1217
159	1218			Yes		Yes	POS		2000			1624		1767			0.86		0.85			Positive		1218
160	1219			Yes		Yes	POS		2000			1358		1796			1.43		0.98			Positive		1219
162	1221					Yes	POS		2000					1251					0.95			Positive		1221
166	1225			Yes	Yes	Yes	POS	200	2000			215		275			0.09	0.31	-0.03			Negative		1225
173	1232				Yes	Yes	POS	2000	2000				910	348				1.21	0.89			Positive		1232
178	1237				Yes	Yes	POS	2000	800				1409	424				1.31	1.01			Negative		1237
179	1238				Yes	Yes	POS	2000	200				579	489				0.98	1			Positive		1238
182	1241				Yes	Yes	POS	800	800				920	671				0.96	0.86			Negative		1241
183	1242				Yes	Yes	POS	2000	800				1031	1360				0.96	1.04			Positive		1242
184	1243				Yes	Yes	POS	2000	800				274	564				0.55	0.97			Positive		1243
185	1244				Yes	Yes	POS	800	2000				961	560				0.5	0.95			Positive		1244
186	1245				Yes	Yes	POS	800	2000				1236	1119				0.18	0.91			Positive		1245
187	1246				Yes	Yes	POS	2000	20				1583	1391				0.97	0.97			Positive		1246
10	1013		Yes	Yes	Yes	Yes	POS	800	800		838			592		1.9	Inconc	Inconc	Inconc				Zika immune (most likely infected before pregnancy) = this group includes women who had a Zika neut50 titer > 200 in the perinatal or cord blood sample. These individuals had similar (less than 3 fold) differecne in ZIKV neut50 values between a sample collected in the I or II trimester and at delivery indicative of stable antibody levels from an infection before the pregnancy began. (41/187 sampl…	1013
13	1020	Yes		Yes	Yes	Yes	POS	800	800	496				398	1.25		0.89	0.88	0.98					1020
14	1023	Yes			Yes	Yes	POS	800	800	658				453	Inconc			1.8	1.7					1023
16	1026	Yes		Yes	Yes	Yes	POS		400	517				214	0.92		0.93	0.91	1.13					1026
20	1037		Yes			Yes	POS		200		1147			726		0.98			0.92			Repeat		1037
26	1045	Yes		Yes	Yes	Yes	POS	800	800		887			798	0.94		0.91	0.93	1.07					1045
29	1048	Yes		Yes	Yes	Yes	POS	800	800	402				473	1.4		1.29	Inconc	1.48					1048
32	1051		Yes	Yes	Yes	Yes	POS				736			1038		1.2	1.78	1.49	1.13					1051
41	1064	Yes	Yes		Yes	Yes	POS			1274				1394	Inconc	1.55		1.45	1.07					1064
44	1068	Yes			Yes	Yes	POS	800	800	871				356	Inconc			Inconc	1.06					1068
51	1077	Yes			Yes	Yes	POS	800	800	899				419	1.63			1.17	1.71					1077
55	1081	Yes	Yes	Yes	Yes	Yes	POS	800	800	585			650		1.04	0.96	0.95	0.98	1.44					1081
56	1083		Yes	Yes	Yes	Yes	POS	2000	2000		496			939.5		1.88	1.75	1.43	0.82			Positive		1083
58	1085	Yes	Yes		Yes	Yes	POS	800	800	409			441		1.84	1.75		1.69	1.04					1085
60	1087		Yes		Yes	Yes	POS	2000	2000		1095			1429		1.02		0.99	0.95			Positive		1087
63	1091	Yes		Yes	Yes	Yes	POS	800	800	1062				617	1.2		1.09	1.08	1.07					1091
64	1092	Yes		Yes	Yes	Yes	POS	400	400	363				347	2.32		1.89	1.9	1.19					1092
67	1095		Yes			Yes	POS		2000		717			979		0.76			0.89			Positive		1095
68	1096	Yes		Yes	Yes	Yes	POS	400	400	213				288	0.99		0.95	0.96	1.87					1096
70	1098	Yes		Yes	Yes	Yes	POS	800	800	858				770	1.64		Inconc	1.63	1.05					1098
76	1105		Yes		Yes	Yes	POS				559			509		Inconc		Inconc	1.06					1105
81	1112	Yes			Yes	Yes	POS	800	800	526				516	1.58			1.21	1.69					1112
83	1118		Yes		Yes	Yes	POS	800	800		340			219		1.12		1.26	1.9					1118
84	1119		Yes			Yes	POS		2000		698			257		1.9			0.94			Positive		1119
85	1120		Yes	Yes	Yes	Yes	POS	800	2000		276			235		0.91	0.81	0.73	0.86			Positive		1120
88	1123		Yes		Yes	Yes	POS	2000	2000		232			269		1.17		1.02	0.87			Repeat		1123
89	1124	Yes	Yes		Yes	Yes	POS	800	800	214				387	1.11	1.05		1.05	1.14					1124
90	1125	Yes	Yes		Yes	Yes	POS			565				358	1.33	1.29		1.28	1.29					1125
95	1130	Yes		Yes	Yes	Yes	POS	800	800	884				607	1.13		1.07	1.09	1.05					1130
97	1134		Yes	Yes	Yes	Yes	POS	200	800		912			854		1.33	1.22	1.24	0.93			Positive		1134
101	1140		Yes	Yes	Yes	Yes	POS	800	800		545			508		0.89	0.93	0.9	1.01					1140
104	1145		Yes	Yes	Yes	Yes	POS	800	1280		1061			685		2.44	2.25	2.29	0.88			Repeat		1145
105	1146	Yes			Yes	Yes	POS	400	400	213				367	1.06			1.05	1.08					1146
109	1151		Yes		Yes	Yes	POS		200		174			329		0.88		0.88	0.93			Negative		1151
113	1158		Yes		Yes	Yes	POS	800	200		904			1551		1		1	0.93			Positive		1158
116	1162	Yes	Yes		Yes	Yes	POS	400	400	394			208		1.37	1.28		1.18	1.13					1162
117	1164		Yes	Yes	Yes	Yes	POS	1280	800		1519			994		0.96	0.91	0.89	0.98			Positive		1164
118	1165	Yes	Yes		Yes	Yes	POS	800	800	731				565	Inconc	Inconc		Inconc	1.58					1165
121	1170		Yes	Yes		Yes	POS		2000		1560			2171		1.06	1.12		0.99			Positive		1170
126	1180		Yes	Yes	Yes	Yes	POS	2000	2000		1445			2246		0.92	1.54	0.8	1			Positive		1180
134	1189			Yes		Yes	POS				828			686			0.97		1.04					1189
4	1005		Yes	Yes		Yes	POS		2000		15919			21818		10.01	2.33		1.96			Positive	Probable Zika infection during pregnancy = these women meet at least one of the following criteria: 1) have at least one ZIKV IgM positive sample (Ratio >2.5); 2) a three fold or greater rise or drop in ZIKV neut50 titers between paired samples collected during pregnancy; 3) a ZIKV neut50 titer >3000 in at least one sample. (40/187women)	1005	during preg	40
5	1007		Yes	Yes	Yes	Yes	POS	2000			2554			488		4.43	3.75	3.99	0.82			Negative		1007
8	1011	Yes		Yes	Yes	Yes	POS	800	800	556				3487	1.26		1.25	1.27	1.19					1011
12	1015			Yes		Yes	POS		800			4248		4235			1.84		0.87			Positive		1015
21	1038			Yes		Yes	POS		2000			3629		6328			0.7		0.94			Positive		1038
28	1047		Yes	Yes	Yes	Yes	POS	800	800		3208			3734		1.5	1.71	1.5	0.9			Positive		1047
31	1050			Yes		Yes	POS		2000			4749		17460			1.05		1			Positive		1050
34	1053			Yes		Yes	POS		2000		3921			9681			1.37		1.11			Positive		1053
35	1054			Yes		Yes	POS		2000		2484			761			1.38		0.83			Positive		1054
36	1057			Yes		Yes	POS		2000			16838		11185			14.88		0.88			Positive		1057
40	1063	Yes			Yes	Yes	POS			6405				2196	7.11			1.13	1.31					1063
45	1069		Yes			Yes	POS		2000		2225			3343		5.17			0.8			Positive		1069
46	1070	Yes	Yes	Yes	Yes	Yes	POS	800	800	1332				375	1.07	Inconc	Inconc	Inconc	1.05					1070
48	1074			Yes		Yes	POS		2000			3016		9646			0.31		0.81			Positive		1074
50	1076			Yes		Yes	POS		2000			32572		25459			1.46		0.86			Positive		1076
52	1078	Yes		Yes	Yes	Yes	POS	800	800	3523				864	Inconc		Inconc	Inconc	1.19					1078
66	1094		Yes	Yes	Yes	Yes	POS	1280	2000		290			2948		1.52	1.43	1.64	0.86			Positive		1094
71	1099			Yes		Yes	POS		2000			4696		4971			1.97		0.92			Positive		1099
78	1108		Yes			Yes	POS		2000		673			1036		3.11			0.94			Repeat		1108
82	1116			Yes		Yes	POS		2000			231		870			1.97		0.93			Positive		1116
86	1121			Yes		Yes	POS		2000			369		369			6.37		0.93			Positive		1121
87	1122		Yes		Yes	Yes	POS	2000	2000		800			800		2.62		0.96	0.97			Positive		1122
91	1126	Yes	Yes	Yes	Yes	Yes	POS	800	800	622				2156	1.67	1.63	1.62	1.62	1.07					1126
98	1135		Yes	Yes	Yes	Yes	POS	2000	2000		3618			6288		3.99	1.39	1.51	0.87			Positive		1135
107	1149		Yes		Yes	Yes	POS	1280	800		523			1986		1.01		1.03	0.87			Positive		1149
108	1150			Yes		Yes	POS		2000			26		2681			1.93		1.14			Repeat		1150
114	1160			Yes		Yes	POS		2000			28234		28216			1.06		1.03			Positive		1160
122	1172		Yes		Yes	Yes	POS	2000	2000		65			253		1.82		1.72	1.21			Negative		1172
123	1174			Yes		Yes	POS		2000			1255		3199			1.03		1.03			Positive		1174
129	1183		Yes		Yes	Yes	POS	2000	2000		26959			26959		3.07		0.94	1.03			Positive		1183
130	1185			Yes		Yes	POS		800			89		1237			0.9		1.06			Repeat		1185
132	1187			Yes		Yes	POS		2000			6153		20378			1.15		1.13			Positive		1187
137	1192		Yes			Yes	POS		2000			3421		4810		1.32			1			Positive		1192
143	1201			Yes		Yes	POS		2000			4328		9377			0.26		1.18			Positive		1201
145	1203			Yes		Yes	POS		2000			5432		9079			0.92		7.09			Positive		1203
149	1207		Yes		Yes	Yes	POS	2000	2000		271			1235		0.81		0.81	0.97			Positive		1207
150	1208			Yes	Yes	Yes	POS	2000	2000			17694		10414			0.99	0.91	1.01			Positive		1208
161	1220			Yes		Yes	POS		2000			4809		11818			1.46		0.89			Positive		1220
163	1222					Yes	POS		2000					10037					1.53			Positive		1222
167	1226				Yes	Yes	POS	2000	2000			7032		8878				0.51	0.95			Positive		1226
39	1062		Yes			Yes	POS																In Progress	1062
43	1067			Yes		Yes	POS																	1067
74	1102	Yes	Yes		Yes	Yes	POS								0.92	0.91		0.97	1.08					1102
136	1191		Yes	Yes	Yes	Yes	POS	800	800							Inconc	Inconc	Inconc	1.02					1191
174	1233			Yes	Yes	Yes	POS										1.43	1.45	1.21					1233
191	1250				Yes	Yes	POS																	1250
192	1251				Yes	Yes	POS																	1251
				Table 3: Timing of ZIKV infections in relation to pregnancy
				Category		Comments			# women
				No evidence for ZIKV infection		Samples that tested negative in the ZIKV IgG ELISA or a ZIKA neut 50 <200 in the perinatal or cord blood sample.			77/187	41.2
				Zika immune (Unable to time infection)		For these women we have single or paired samples collected at III trimester or later, which makes it difficult to time the infection.			29/187	15.5
				Zika Immune (infected before pregnancy)		This group includes women who had a Zika neut50 titer > 200 in the perinatal or cord blood sample. These individuals had similar (less than 3 fold) differecne in ZIKV neut50 values between a sample collected in the I or II trimester and at delivery indicative of stable antibody levels from an infection before the pregnancy began.			41/187	21.9
				Infected during pregnancy		These women meet at least one of the following criteria: 1) have at least one ZIKV IgM positive sample (Ratio >2.5); 2) a three fold or greater rise or drop in ZIKV neut50 titers between paired samples collected during pregnancy; 3) a ZIKV neut50 titer >3000 in at least one sample.			40/187	21.4
										100	58.8

## Sheet: timing infection (PCR+ red)
		Zika Pregnant Woman- Plasma					ZIKV IgG ELISA	4-point neut screen (~NT50)		ZIKV Full Neut FRNT50					ZIKV IgM (P/N, Viral Antigen Average OD, Normal Antigen Average OD)							NS1 BOB (on V) (UCB)	Preliminary Conclusion about Zika immuen status and infection in relation to pregnancy
	Code	I Trimester	II Trimester	III Trimester	V (Maternal)	IV (Umbilical Cord)	Sample IV Result	V	IV	I	II	III	V	IV	I (P/N)	II (P/N)	III (P/N)	V (P/N)	IV (P/N)	IV (Viral Ag OD)	IV (Normal Ag OD)	Result		Code
1	1001	Yes			Yes	Yes	POS	100	100	35				56	1.73			1.6	1.29				Negative = samples that tested negative in the ZIKV IgG ELISA or a ZIKA neut 50 <200 in the perinatal or cord blood sample. (77/187samples)	1001
2	1002	Yes	Yes	Yes	Yes	Yes	POS	800	800	624				90.5	Inconc	Inconc	Inconc	Inconc	1.26					1002
3	1004		Yes			Yes	POS		50							0.8			0.89					1004
6	1008	Yes		Yes	Yes	Yes	POS	100	100	34				68	0.89		0.92	0.95	1.2					1008
7	1010	Yes		Yes	Yes	Yes	POS	100	100	54				40	Inconc		Inconc	Inconc	1.05					1010
9	1012		Yes		Yes	Yes	POS	20	50					ND		0.3		0.27	0.84					1012
11	1014	Yes		Yes	Yes	Yes	POS	200	200	181				154	0.97		0.91	0.99	1.05					1014
15	1024		Yes	Yes		Yes	POS		20							0.85	0.85		0.81					1024
17	1030		Yes			Yes	NEG		200		781			467		1.12			0.86			Positive		1030
18	1031		Yes			Yes	POS		50							0.97			0.92					1031
19	1036	Yes	Yes		Yes	Yes	POS	200	200	60				77	0.97	1.02		1.04	1.48					1036
22	1040		Yes	Yes	Yes	Yes	NEG	50	50							0.02	0.04	0.79	0.88					1040
23	1041	Yes	Yes	Yes	Yes	Yes	NEG	100	100	29				16	1.01	1.05	1.02	1.02	1.06					1041
24	1042	Yes	Yes	Yes	Yes	Yes	POS	100	800	<40				105	0.93	0.95	0.92	0.97	Inconc					1042
25	1044		Yes			Yes	POS		20							1.63			0.8					1044
27	1046			Yes		Yes	NEG		20								1.27		0.88					1046
33	1052	Yes	Yes	Yes	Yes	Yes ( Twin 1, Twin 2)	POS			<40				<40	1.88	1.87	1.91	1.97	1.24 (Twin 1) / 1.20 (Twin 2)					1052
37	1058	Yes			Yes	Yes	POS	50	20						0.89			0.89	0.93					1058
38	1061			Yes		Yes	POS		20															1061
42	1065				Yes	Yes	NEG	<100	<100				ND	ND				1.02	1.04					1065
53	1079			Yes		Yes	POS		50			<40		<40										1079
54	1080		Yes	Yes	Yes	Yes	POS	<100	<100		<40			<40		Inconc	Inconc	Inconc	Inconc					1080
61	1089	Yes	Yes	Yes	Yes	Yes	NEG	<100	<100	ND				ND	1.06	1.15	1.04	1	1.09					1089
62	1090	Yes			Yes	Yes	POS	200	200	523				194	1.03			0.97	1.08					1090
65	1093		Yes	Yes	Yes	Yes	POS	2000	20		<40			<40										1093
69	1097			Yes		Yes	POS		20			7940		<40										1097
72	1100		Yes	Yes	Yes	Yes	POS	100	100		ND			ND		0.94	0.94	0.95	1.07					1100
73	1101	Yes			Yes	Yes	NEG								1.09			1.11	1.21					1101
75	1104		Yes	Yes	Yes	Yes	POS				264			187		1.08	0.98	1	1.08					1104
79	1109	Yes	Yes		Yes	Yes	POS			528				160	1.16	1.16		1.07	1.12					1109
80	1110			Yes		Yes	POS		200			<40		<40										1110
92	1127			Yes		Yes	POS		50			<40		51										1127
93	1128		Yes	Yes		Yes	POS		50			<40		<40										1128
96	1132	Yes	Yes	Yes	Yes	Yes	POS	200	200	249				185	1.24	1.27	1.25	1.21	1.16					1132
99	1138	Yes			Yes	Yes	POS	300	300	208				187	1.13			1.17	1.18					1138
102	1143	Yes	Yes	Yes	Yes	Yes	POS	<100	<100					ND	0.97	0.98	0.94	0.98	1.13					1143
103	1144			Yes		Yes	POS		800			<40		<40			0.91		0.96			Repeat		1144
106	1147			Yes		Yes	POS		200			39		198			0.26		0.99			Repeat		1147
110	1153		Yes	Yes	Yes	Yes	POS	200	50		71			<40										1153
111	1154					Yes	POS		50															1154
112	1155		Yes		Yes	Yes	POS	200	50															1155
115	1161	Yes			Yes	Yes	POS	100	100	ND				ND	0.96			0.96	1.05					1161
119	1166		Yes		Yes	Yes	POS	2000	20		<40			<40		0.8		0.81	1.01			Negative		1166
120	1168		Yes		Yes	Yes	POS	200	320		<40			<40		1.09		0.96	1.01			Repeat		1168
124	1175	Yes	Yes		Yes	Yes ( Twin 1, Twin 2)	NEG	100	100	ND				ND	1.14	1.11		1.13	1.08 (Twin 1) / 1.23 (Twin 2)					1175
125	1179			Yes		Yes	POS		2000			84		70			1.04		1.13			Negative		1179
128	1182	Yes	Yes		Yes	Yes	POS	<100	<100	ND				ND	0.93	0.95		1.11	1.02					1182
131	1186		Yes		Yes	Yes	NEG	<100	<100		ND			ND		1.06		1.23	1.07					1186
133	1188	Yes		Yes	Yes	Yes	NEG	100	100						1.13		1.09	1.1	1.12					1188
135	1190			Yes		Yes	POS		200			76		70			1.09		1.01			Negative		1190
138	1194		Yes		Yes	Yes	POS	100	400		ND			ND		Inconc		Inconc	1.08					1194
139	1195		Yes	Yes	Yes	Yes	POS	200	400		ND			ND		1.25	1.11	1.12	1.08					1195
140	1196			Yes		Yes	POS		800			36		23			0.01		1.66			Negative		1196
141	1198			Yes		Yes	POS		800			35		141			0.93		1.01			Negative		1198
142	1200			Yes		Yes	POS		50			1820		237										1200
144	1202		Yes	Yes	Yes	Yes	POS	50	200			<40		107		0.1	-0.08	0.08	0.99			Negative		1202
146	1204	Yes	Yes	Yes	Yes	Yes	POS	100	100	ND				ND	0.93	0.94	0.91	0.95	1.06					1204
148	1206		Yes	Yes	Yes	Yes	POS	20	20		ND			ND										1206
153	1211		Yes	Yes	Yes	Yes	POS	20	20		<40			<40										1211
154	1212		Yes			Yes	POS		50		ND			ND										1212
164	1223					Yes	POS		50										1.27					1223
165	1224				Yes	Yes	POS	200	200				ND	ND				0.9	0.91			Negative		1224
168	1227				Yes	Yes	POS	200	200				ND	ND				0.3	0.89			Negative		1227
169	1228				Yes	Yes	POS	50	200				ND	ND				1.06	1.02			Negative		1228
170	1229				Yes	Yes	POS	50	200				ND	ND				0.88	0.84			Negative		1229
171	1230			Yes		Yes	POS	200	200				ND	ND			1.65		0.91			Negative		1230
172	1231				Yes	Yes	POS	50	200				ND	ND				1.06	0.85			Negative		1231
175	1234				Yes	Yes	POS	200	200									1.05	1.16			Positive		1234
176	1235				Yes	Yes	POS	50	20									1.14	1.01					1235
177	1236				Yes	Yes	POS	20	20									-0.08	0.91					1236
180	1239				Yes	Yes	POS	200	200									1.21	0.89			Positive		1239
181	1240				Yes	Yes	POS	200	200									1.41	1.43			Negative		1240
188	1247				Yes	Yes	POS	100	100				ND	ND				1.3	1.07					1247
189	1248				Yes	Yes	POS	100	100				ND	ND										1248
190	1249				Yes	Yes	NEG																	1249
193	1252				Yes	Yes	POS	100	100				ND	ND										1252
194	1253				Yes	Yes	POS	100	100				ND	ND										1253
30	1049	Yes			Yes	Yes	POS						400		1.36			1.14	1.06				Zika immune (unable to estimate timing of infection in relation to pregnancy) = For these women we have single or paired samples collected at III trimester or later, which makes it difficult to time the infection. (29/187 women)	1049
47	1071					Yes	POS		800					685										1071
49	1075		Yes	Yes	Yes	Yes	POS	2000	800			1012		916		0.86	0.86	0.87	0.88			Positive		1075
57	1084			Yes		Yes	POS		2000			545		917			1.18		0.86			Positive		1084
59	1086			Yes		Yes	POS		200			224		232			0.23		1.11			Positive		1086
77	1107			Yes		Yes	POS		2000			513		618			0.11		0.91			Positive		1107
94	1129			Yes		Yes	POS		1280			1868		2331			1.16		0.89			Positive		1129
100	1139			Yes		Yes	POS		800			1157		154 ??			1.1		0.88			Repeat		1139
127	1181			Yes		Yes	POS		2000			867		1027			1.34		0.97			Positive		1181
147	1205			Yes	Yes	Yes	POS	2000	2000			1172		889			0.93	0.85	0.96			Positive		1205
151	1209			Yes		Yes	POS		800			490		342			0.89		1			Positive		1209
152	1210			Yes		Yes	POS		800			368		213			1.37		1.1			Positive		1210
155	1213			Yes		Yes	POS		2000			881		1445			1		0.95			Positive		1213
156	1214		Yes		Yes	Yes	POS	2000	2000			792		1192		1.05		0.95	0.89			Positive		1214
157	1215			Yes		Yes	POS		2000			498		474			0.89		0.87			Positive		1215
158	1217			Yes	Yes	Yes	POS	2000	2000			244		305			0.31	0.37	0.89			Positive		1217
159	1218			Yes		Yes	POS		2000			1624		1767			0.86		0.85			Positive		1218
160	1219			Yes		Yes	POS		2000			1358		1796			1.43		0.98			Positive		1219
162	1221					Yes	POS		2000					1251					0.95			Positive		1221
166	1225			Yes	Yes	Yes	POS	200	2000			215		275			0.09	0.31	-0.03			Negative		1225
173	1232				Yes	Yes	POS	2000	2000				910	348				1.21	0.89			Positive		1232
178	1237				Yes	Yes	POS	2000	800				1409	424				1.31	1.01			Negative		1237
179	1238				Yes	Yes	POS	2000	200				579	489				0.98	1			Positive		1238
182	1241				Yes	Yes	POS	800	800				920	671				0.96	0.86			Negative		1241
183	1242				Yes	Yes	POS	2000	800				1031	1360				0.96	1.04			Positive		1242
184	1243				Yes	Yes	POS	2000	800				274	564				0.55	0.97			Positive		1243
185	1244				Yes	Yes	POS	800	2000				961	560				0.5	0.95			Positive		1244
186	1245				Yes	Yes	POS	800	2000				1236	1119				0.18	0.91			Positive		1245
187	1246				Yes	Yes	POS	2000	20				1583	1391				0.97	0.97			Positive		1246
10	1013		Yes	Yes	Yes	Yes	POS	800	800		838			592		1.9	Inconc	Inconc	Inconc				Zika immune (most likely infected before pregnancy) = this group includes women who had a Zika neut50 titer > 200 in the perinatal or cord blood sample. These individuals had similar (less than 3 fold) differecne in ZIKV neut50 values between a sample collected in the I or II trimester and at delivery indicative of stable antibody levels from an infection before the pregnancy began. (41/187 sampl…	1013
13	1020	Yes		Yes	Yes	Yes	POS	800	800	496				398	1.25		0.89	0.88	0.98					1020
14	1023	Yes			Yes	Yes	POS	800	800	658				453	Inconc			1.8	1.7					1023
16	1026	Yes		Yes	Yes	Yes	POS		400	517				214	0.92		0.93	0.91	1.13					1026
20	1037		Yes			Yes	POS		200		1147			726		0.98			0.92			Repeat		1037
26	1045	Yes		Yes	Yes	Yes	POS	800	800		887			798	0.94		0.91	0.93	1.07					1045
29	1048	Yes		Yes	Yes	Yes	POS	800	800	402				473	1.4		1.29	Inconc	1.48					1048
32	1051		Yes	Yes	Yes	Yes	POS				736			1038		1.2	1.78	1.49	1.13					1051
41	1064	Yes	Yes		Yes	Yes	POS			1274				1394	Inconc	1.55		1.45	1.07					1064
44	1068	Yes			Yes	Yes	POS	800	800	871				356	Inconc			Inconc	1.06					1068
51	1077	Yes			Yes	Yes	POS	800	800	899				419	1.63			1.17	1.71					1077
55	1081	Yes	Yes	Yes	Yes	Yes	POS	800	800	585			650		1.04	0.96	0.95	0.98	1.44					1081
56	1083		Yes	Yes	Yes	Yes	POS	2000	2000		496			939.5		1.88	1.75	1.43	0.82			Positive		1083
58	1085	Yes	Yes		Yes	Yes	POS	800	800	409			441		1.84	1.75		1.69	1.04					1085
60	1087		Yes		Yes	Yes	POS	2000	2000		1095			1429		1.02		0.99	0.95			Positive		1087
63	1091	Yes		Yes	Yes	Yes	POS	800	800	1062				617	1.2		1.09	1.08	1.07					1091
64	1092	Yes		Yes	Yes	Yes	POS	400	400	363				347	2.32		1.89	1.9	1.19					1092
67	1095		Yes			Yes	POS		2000		717			979		0.76			0.89			Positive		1095
68	1096	Yes		Yes	Yes	Yes	POS	400	400	213				288	0.99		0.95	0.96	1.87					1096
70	1098	Yes		Yes	Yes	Yes	POS	800	800	858				770	1.64		Inconc	1.63	1.05					1098
76	1105		Yes		Yes	Yes	POS				559			509		Inconc		Inconc	1.06					1105
81	1112	Yes			Yes	Yes	POS	800	800	526				516	1.58			1.21	1.69					1112
83	1118		Yes		Yes	Yes	POS	800	800		340			219		1.12		1.26	1.9					1118
84	1119		Yes			Yes	POS		2000		698			257		1.9			0.94			Positive		1119
85	1120		Yes	Yes	Yes	Yes	POS	800	2000		276			235		0.91	0.81	0.73	0.86			Positive		1120
88	1123		Yes		Yes	Yes	POS	2000	2000		232			269		1.17		1.02	0.87			Repeat		1123
89	1124	Yes	Yes		Yes	Yes	POS	800	800	214				387	1.11	1.05		1.05	1.14					1124
90	1125	Yes	Yes		Yes	Yes	POS			565				358	1.33	1.29		1.28	1.29					1125
95	1130	Yes		Yes	Yes	Yes	POS	800	800	884				607	1.13		1.07	1.09	1.05					1130
97	1134		Yes	Yes	Yes	Yes	POS	200	800		912			854		1.33	1.22	1.24	0.93			Positive		1134
101	1140		Yes	Yes	Yes	Yes	POS	800	800		545			508		0.89	0.93	0.9	1.01					1140
104	1145		Yes	Yes	Yes	Yes	POS	800	1280		1061			685		2.44	2.25	2.29	0.88			Repeat		1145
105	1146	Yes			Yes	Yes	POS	400	400	213				367	1.06			1.05	1.08					1146
109	1151		Yes		Yes	Yes	POS		200		174			329		0.88		0.88	0.93			Negative		1151
113	1158		Yes		Yes	Yes	POS	800	200		904			1551		1		1	0.93			Positive		1158
116	1162	Yes	Yes		Yes	Yes	POS	400	400	394			208		1.37	1.28		1.18	1.13					1162
117	1164		Yes	Yes	Yes	Yes	POS	1280	800		1519			994		0.96	0.91	0.89	0.98			Positive		1164
118	1165	Yes	Yes		Yes	Yes	POS	800	800	731				565	Inconc	Inconc		Inconc	1.58					1165
121	1170		Yes	Yes		Yes	POS		2000		1560			2171		1.06	1.12		0.99			Positive		1170
126	1180		Yes	Yes	Yes	Yes	POS	2000	2000		1445			2246		0.92	1.54	0.8	1			Positive		1180
134	1189			Yes		Yes	POS				828			686			0.97		1.04					1189
4	1005		Yes	Yes		Yes	POS		2000		15919			21818		10.01	2.33		1.96			Positive	Probable Zika infection during pregnancy = these women meet at least one of the following criteria: 1) have at least one ZIKV IgM positive sample (Ratio >2.5); 2) a three fold or greater rise or drop in ZIKV neut50 titers between paired samples collected during pregnancy; 3) a ZIKV neut50 titer >3000 in at least one sample. (40/187women)	1005
5	1007		Yes	Yes	Yes	Yes	POS	2000			2554			488		4.43	3.75	3.99	0.82			Negative		1007
8	1011	Yes		Yes	Yes	Yes	POS	800	800	556				3487	1.26		1.25	1.27	1.19					1011
12	1015			Yes		Yes	POS		800			4248		4235			1.84		0.87			Positive		1015
21	1038			Yes		Yes	POS		2000			3629		6328			0.7		0.94			Positive		1038
28	1047		Yes	Yes	Yes	Yes	POS	800	800		3208			3734		1.5	1.71	1.5	0.9			Positive		1047
31	1050			Yes		Yes	POS		2000			4749		17460			1.05		1			Positive		1050
34	1053			Yes		Yes	POS		2000		3921			9681			1.37		1.11			Positive		1053
35	1054			Yes		Yes	POS		2000		2484			761			1.38		0.83			Positive		1054
36	1057			Yes		Yes	POS		2000			16838		11185			14.88		0.88			Positive		1057
40	1063	Yes			Yes	Yes	POS			6405				2196	7.11			1.13	1.31					1063
45	1069		Yes			Yes	POS		2000		2225			3343		5.17			0.8			Positive		1069
46	1070	Yes	Yes	Yes	Yes	Yes	POS	800	800	1332				375	1.07	Inconc	Inconc	Inconc	1.05					1070
48	1074			Yes		Yes	POS		2000			3016		9646			0.31		0.81			Positive		1074
50	1076			Yes		Yes	POS		2000			32572		25459			1.46		0.86			Positive		1076
52	1078	Yes		Yes	Yes	Yes	POS	800	800	3523				864	Inconc		Inconc	Inconc	1.19					1078
66	1094		Yes	Yes	Yes	Yes	POS	1280	2000		290			2948		1.52	1.43	1.64	0.86			Positive		1094
71	1099			Yes		Yes	POS		2000			4696		4971			1.97		0.92			Positive		1099
78	1108		Yes			Yes	POS		2000		673			1036		3.11			0.94			Repeat		1108
82	1116			Yes		Yes	POS		2000			231		870			1.97		0.93			Positive		1116
86	1121			Yes		Yes	POS		2000			369		369			6.37		0.93			Positive		1121
87	1122		Yes		Yes	Yes	POS	2000	2000		800			800		2.62		0.96	0.97			Positive		1122
91	1126	Yes	Yes	Yes	Yes	Yes	POS	800	800	622				2156	1.67	1.63	1.62	1.62	1.07					1126
98	1135		Yes	Yes	Yes	Yes	POS	2000	2000		3618			6288		3.99	1.39	1.51	0.87			Positive		1135
107	1149		Yes		Yes	Yes	POS	1280	800		523			1986		1.01		1.03	0.87			Positive		1149
108	1150			Yes		Yes	POS		2000			26		2681			1.93		1.14			Repeat		1150
114	1160			Yes		Yes	POS		2000			28234		28216			1.06		1.03			Positive		1160
122	1172		Yes		Yes	Yes	POS	2000	2000		65			253		1.82		1.72	1.21			Negative		1172
123	1174			Yes		Yes	POS		2000			1255		3199			1.03		1.03			Positive		1174
129	1183		Yes		Yes	Yes	POS	2000	2000		26959			26959		3.07		0.94	1.03			Positive		1183
130	1185			Yes		Yes	POS		800			89		1237			0.9		1.06			Repeat		1185
132	1187			Yes		Yes	POS		2000			6153		20378			1.15		1.13			Positive		1187
137	1192		Yes			Yes	POS		2000			3421		4810		1.32			1			Positive		1192
143	1201			Yes		Yes	POS		2000			4328		9377			0.26		1.18			Positive		1201
145	1203			Yes		Yes	POS		2000			5432		9079			0.92		7.09			Positive		1203
149	1207		Yes		Yes	Yes	POS	2000	2000		271			1235		0.81		0.81	0.97			Positive		1207
150	1208			Yes	Yes	Yes	POS	2000	2000			17694		10414			0.99	0.91	1.01			Positive		1208
161	1220			Yes		Yes	POS		2000			4809		11818			1.46		0.89			Positive		1220
163	1222					Yes	POS		2000					10037					1.53			Positive		1222
167	1226				Yes	Yes	POS	2000	2000			7032		8878				0.51	0.95			Positive		1226
39	1062		Yes			Yes	POS																In Progress	1062
43	1067			Yes		Yes	POS																	1067
74	1102	Yes	Yes		Yes	Yes	POS								0.92	0.91		0.97	1.08					1102
136	1191		Yes	Yes	Yes	Yes	POS	800	800							Inconc	Inconc	Inconc	1.02					1191
174	1233			Yes	Yes	Yes	POS										1.43	1.45	1.21					1233
191	1250				Yes	Yes	POS																	1250
192	1251				Yes	Yes	POS																	1251
				Table 3: Timing of ZIKV infections in relation to pregnancy
				Category		Comments			# women
				No evidence for ZIKV infection		Samples that tested negative in the ZIKV IgG ELISA or a ZIKA neut 50 <200 in the perinatal or cord blood sample.			77/187	41.2
				Zika immune (Unable to time infection)		For these women we have single or paired samples collected at III trimester or later, which makes it difficult to time the infection.			29/187	15.5
				Zika Immune (infected before pregnancy)		This group includes women who had a Zika neut50 titer > 200 in the perinatal or cord blood sample. These individuals had similar (less than 3 fold) differecne in ZIKV neut50 values between a sample collected in the I or II trimester and at delivery indicative of stable antibody levels from an infection before the pregnancy began.			41/187	21.9
				Infected during pregnancy		These women meet at least one of the following criteria: 1) have at least one ZIKV IgM positive sample (Ratio >2.5); 2) a three fold or greater rise or drop in ZIKV neut50 titers between paired samples collected during pregnancy; 3) a ZIKV neut50 titer >3000 in at least one sample.			40/187	21.4
										100	58.8

## Sheet: plosone_ZIKV PW dataset_transla
study_id	maternal_age	marital status	marital status_def	gestational age	No. total pregnancies	prior_preterm	prior_csection	medical history	medical history_def	fev_rash_or_conj	Adverse_outcome	gestational age at birth	post-natal dispo	post-natal dispo - twin 2	postnatal baby dispo_def	post-natal dispo - twin 2_dev	microcephaly	microcephaly - twin 2	microcephaly_def	microcephaly - twin 2_def	Other_Anomaly	NICU	birth weight	birth weight - twin 2	method of delivery	method of delivery_def	Zika diagnosis - medical record	estimated date of delivery	peak Zika by LMP	Zika serostatus	adverse fetal outcome - all	CZS findings	preterm
1	22.45	2	Casada	7	2	0	0	6	Ninguna respuesta	0	0	38, 5	1	NA	Con la madre	NA	2	NA	No	NA	NA	NA	3400	NA	1	Parto normal vaginal	0	2017-09-15	0	naive	0	0	0
2	16.38	1	Soltera	9	1	0	0	6	Ninguna respuesta	0	1	36, 2	2	NA	Unidad de cuidados intensivos	NA	2	NA	No	NA	0	0	2500	NA	1	Parto normal vaginal	0	2017-08-29	0	naive	1	0	1
4	20.17	1	Soltera	24	1	0	0	6	Ninguna respuesta	1	0	38, 4	2	NA	Unidad de cuidados intensivos	NA	2	NA	No	NA	0	0	3100	NA	1	Parto normal vaginal	0	2017-04-13	1	naive	0	0	0
5	27.24	2	Casada	24	1	0	0	6	Ninguna respuesta	0	0	37, 4	1	NA	Con la madre	NA	2	NA	No	NA	NA	NA	2600	NA	1	Parto normal vaginal	0	2017-04-24	1	intragravid	0	0	0
7	34.39	2	Casada	16	4	0	1	6	Ninguna respuesta	0	0	39, 2	1	NA	Con la madre	NA	2	NA	No	NA	NA	NA	3050	NA	2	CesÃ¡rea	0		0	intragravid	0	0	0
8	39.37	2	Casada	9	2	1	0	4	Otro	0	1	38, 4	2	NA	Unidad de cuidados intensivos	NA	2	NA	No	NA	0	0	3500	NA	1	Parto normal vaginal	0	2017-08-27	0	naive	1	0	0
10	NA	1	Soltera	8	1	0	0	6	Ninguna respuesta	0	0	39	1	NA	Con la madre	NA	2	NA	No	NA	NA	NA	3300	NA	1	Parto normal vaginal	0	2017-09-08	0	naive	0	0	0
11	21.62	2	Casada	11	4	1	0	6	Ninguna respuesta	0	0	40	1	NA	Con la madre	NA	2	NA	No	NA	NA	NA	3100	NA	1	Parto normal vaginal	0	2017-08-01	0	intragravid	0	0	0
12	16.51	1	Soltera	16	1	0	0	6	Ninguna respuesta	0	0	40, 1	1	NA	Con la madre	NA	2	NA	No	NA	NA	NA	3300	NA	1	Parto normal vaginal	0	2017-07-05	1	naive	0	0	0
13	28.25	1	Soltera	16	4	0	0	6	Ninguna respuesta	0	0	40, 1	1	NA	Con la madre	NA	2	NA	No	NA	NA	NA	3700	NA	2	CesÃ¡rea	0	2017-07-20	0	pre-immune	0	0	0
14	35.84	2	Casada	8	7	1	0	2	Diabetes	0	0	36, 3	1	NA	Con la madre	NA	2	NA	No	NA	NA	NA	3000	NA	1	Parto normal vaginal	0	2017-09-04	0	naive	1	0	1
15	16.7	1	Soltera	28	1	0	0	6	Ninguna respuesta	0	0	35, 2	2	NA	Unidad de cuidados intensivos	NA	2	NA	No	NA	NA	NA	2300	NA	1	Parto normal vaginal	0	2017-04-02	1	intragravid	1	0	1
20	23.29	1	Soltera	6	2	0	1	6	Ninguna respuesta	1	0	39	1	NA	Con la madre	NA	2	NA	No	NA	NA	NA	3600	NA	2	CesÃ¡rea	0		0	pre-immune	0	0	0
23	17.94	2	Casada	7	1	0	0	6	Ninguna respuesta	0	0	40	1	NA	Con la madre	NA	2	NA	No	NA	NA	NA	3000	NA	1	Parto normal vaginal	0	2017-09-19	0	pre-immune	0	0	0
24	23.3	2	Casada	27	3	0	0	6	Ninguna respuesta	0	0	36, 4	2	NA	Unidad de cuidados intensivos	NA	2	NA	No	NA	0	0	3100	NA	2	CesÃ¡rea	0	2017-04-27	1	naive	1	0	1
26	24.39	1	Soltera	5	1	0	0	6	Ninguna respuesta	0	0	38, 4	1	NA	Con la madre	NA	2	NA	No	NA	NA	NA	3700	NA	2	CesÃ¡rea	0		0	pre-immune	0	0	0
30	17.77	1	Soltera	20	1	0	0	6	Ninguna respuesta	1	0	40	2	NA	Unidad de cuidados intensivos	NA	2	NA	No	NA	NA	NA	3000	NA	1	Parto normal vaginal	0	2017-04-20	1	naive	0	0	0
31	27.38	1	Soltera	27	1	0	0	6	Ninguna respuesta	0	0	40, 1	1	NA	Con la madre	NA	2	NA	No	NA	NA	NA	2550	NA	2	CesÃ¡rea	0	2017-05-05	1	naive	0	0	0
36	28.24	1	Soltera	6	3	0	1	6	Ninguna respuesta	0	0	37, 2	1	NA	Con la madre	NA	2	NA	No	NA	NA	NA	2600	NA	2	CesÃ¡rea	0	2017-09-29	0	naive	0	0	0
37	18.81	1	Soltera	24	1	0	0	4	Otro	1	0	35, 5	1	NA	Con la madre	NA	2	NA	No	NA	NA	NA	2600	NA	1	Parto normal vaginal	0	2017-05-24	1	pre-immune	1	0	1
38	19.81	1	Soltera	31	1	0	0	6	Ninguna respuesta	1	0	41	1	NA	Con la madre	NA	2	NA	No	NA	NA	NA	3350	NA	2	CesÃ¡rea	1	2017-03-15	1	intragravid	0	0	0
40	31.36	1	Soltera	23	3	1	1	6	Ninguna respuesta	1	1	26	3	NA	Muerte fetal	NA	2	NA	No	NA	0	0	700	NA	1	Parto normal vaginal	0	2017-06-03	1	naive	1	0	1
41	22.02	1	Soltera	8	2	0	0	6	Ninguna respuesta	1	0	39, 4	1	NA	Con la madre	NA	2	NA	No	NA	NA	NA	3400	NA	1	Parto normal vaginal	0		0	naive	0	0	0
42	23.12	2	Casada	7	2	0	0	6	Ninguna respuesta	1	0	39, 2	1	NA	Con la madre	NA	2	NA	No	NA	NA	NA	3700	NA	1	Parto normal vaginal	0	2017-09-22	0	naive	0	0	0
44	26.9	1	Soltera	27	1	0	0	6	Ninguna respuesta	0	0	39, 2	1	NA	Con la madre	NA	2	NA	No	NA	NA	NA	2600	NA	1	Parto normal vaginal	0	2017-04-18	1	naive	0	0	0
45	18.26	1	Soltera	12	2	0	0	4	Otro	1	0	39, 1	1	NA	Con la madre	NA	2	NA	No	NA	NA	NA	3000	NA	2	CesÃ¡rea	0		0	pre-immune	0	0	0
46	29.2	2	Casada	30	2	0	1	6	Ninguna respuesta	0	0	38, 5	2	NA	Unidad de cuidados intensivos	NA	2	NA	No	NA	NA	NA	3390	NA	2	CesÃ¡rea	0	2017-03-16	1	naive	0	0	0
47	36.32	1	Soltera	16	2	0	0	6	Ninguna respuesta	0	0	38, 2	1	NA	Con la madre	NA	2	NA	No	NA	NA	NA	3600	NA	1	Parto normal vaginal	0	2017-06-18	1	intragravid	0	0	0
48	20.35	1	Soltera	10	2	0	1	6	Ninguna respuesta	0	0	39, 3	1	NA	Con la madre	NA	2	NA	No	NA	NA	NA	3650	NA	2	CesÃ¡rea	0	2017-08-17	0	pre-immune	0	0	0
49	22.72	1	Soltera	11	4	1	1	1	HipertensiÃ³n	1	0	38, 2	1	NA	Con la madre	NA	2	NA	No	NA	NA	NA	3200	NA	2	CesÃ¡rea	0	2017-08-15	0	ambiguous	0	0	0
50	36.82	1	Soltera	36	7	0	0	6	Ninguna respuesta	1	0	36	2	NA	Unidad de cuidados intensivos	NA	2	NA	No	NA	NA	NA	3000	NA	1	Parto normal vaginal	0	2017-03-16	1	intragravid	1	0	1
51	25.66	1	Soltera	17	3	0	0	6	Ninguna respuesta	0	0	39, 2	1	NA	Con la madre	NA	2	NA	No	NA	NA	NA	3800	NA	1	Parto normal vaginal	0	2017-07-08	0	pre-immune	0	0	0
52	27.99	2	Casada	11	2	0	0	4	Otro	0	0	34, 6	1	1	Con la madre	Con la madre	2	2	No	No	NA	NA	2500	2700	1	Parto normal vaginal	0	2017-08-22	0	naive	1	0	1
53	14.86	1	Soltera	36	1	0	0	6	Ninguna respuesta	0	0	38	1	NA	Con la madre	NA	2	NA	No	NA	NA	NA	2700	NA	1	Parto normal vaginal	0	2017-02-28	1	intragravid	0	0	0
54	19.56	2	Casada	28	3	0	0	6	Ninguna respuesta	0	0	39, 1	1	NA	Con la madre	NA	2	NA	No	NA	NA	NA	4100	NA	1	Parto normal vaginal	0	2017-04-24	1	intragravid	0	0	0
57	29.64	1	Soltera	33	4	0	0	6	Ninguna respuesta	0	0	38, 4	2	NA	Unidad de cuidados intensivos	NA	2	NA	No	NA	0	0	3300	NA	1	Parto normal vaginal	0	2017-03-16	1	intragravid	0	0	0
58	28.44	1	Soltera	8	3	0	1	6	Ninguna respuesta	1	0	39	1	NA	Con la madre	NA	2	NA	No	NA	NA	NA	3800	NA	2	CesÃ¡rea	0		0	naive	0	0	0
61	18.58	1	Soltera	35	1	0	0	4	Otro	1	0	37, 6	2	NA	Unidad de cuidados intensivos	NA	2	NA	No	NA	NA	NA	3600	NA	1	Parto normal vaginal	0	2017-02-20	1	naive	0	0	0
62	22.22	1	Soltera	15	1	0	0	6	Ninguna respuesta	0	0	38, 5	1	NA	Con la madre	NA	2	NA	No	NA	NA	NA	2600	NA	2	CesÃ¡rea	0		0	not tested	0	0	0
63	18.61	1	Soltera	5	1	0	0	6	Ninguna respuesta	1	0	38, 6	2	NA	Unidad de cuidados intensivos	NA	2	NA	No	NA	NA	NA	3400	NA	1	Parto normal vaginal	1	2017-10-10	0	intragravid	0	0	0
64	18.43	1	Soltera	12	1	0	0	6	Ninguna respuesta	0	0	37, 6	1	NA	Con la madre	NA	2	NA	No	NA	NA	NA	2600	NA	1	Parto normal vaginal	0	2017-08-23	0	pre-immune	0	0	0
65	26.58	2	Casada	12	1	0	0	6	Ninguna respuesta	1	0	39, 1	1	NA	Con la madre	NA	2	NA	No	NA	NA	NA	3400	NA	1	Parto normal vaginal	0	2017-08-20	0	naive	0	0	0
67	26.66	1	Soltera	30	1	0	0	6	Ninguna respuesta	1	0	39, 6	2	NA	Unidad de cuidados intensivos	NA	2	NA	No	NA	0	0	3000	NA	1	Parto normal vaginal	0	2017-03-26	1	not tested	0	0	0
68	16.84	1	Soltera	7	2	1	0	6	Ninguna respuesta	0	0	36, 4	1	NA	Con la madre	NA	2	NA	No	NA	NA	NA	3000	NA	1	Parto normal vaginal	0	2017-09-05	0	pre-immune	1	0	1
69	17.63	1	Soltera	27	1	0	0	6	Ninguna respuesta	0	0	39, 3	1	NA	Con la madre	NA	2	NA	No	NA	NA	NA	2800	NA	1	Parto normal vaginal	0	2017-04-04	1	intragravid	0	0	0
70	24.53	2	Casada	8	3	0	1	6	Ninguna respuesta	0	0	39	1	NA	Con la madre	NA	2	NA	No	NA	NA	NA	2850	NA	2	CesÃ¡rea	0	2017-09-22	0	intragravid	0	0	0
71	26.49	1	Soltera	28	2	0	0	6	Ninguna respuesta	0	0	38, 5	1	NA	Con la madre	NA	2	NA	No	NA	NA	NA	3700	NA	1	Parto normal vaginal	0	2017-05-01	1	ambiguous	0	0	0
74	20.35	1	Soltera	28	1	0	0	6	Ninguna respuesta	1	0	39	1	NA	Con la madre	NA	2	NA	No	NA	NA	NA	3900	NA	2	CesÃ¡rea	0	2017-04-26	1	intragravid	0	0	0
75	19.3	1	Soltera	17	1	0	0	6	Ninguna respuesta	0	0	37, 1	1	NA	Con la madre	NA	2	NA	No	NA	NA	NA	2600	NA	1	Parto normal vaginal	0	2017-07-27	0	ambiguous	0	0	0
76	16.32	1	Soltera	32	1	0	0	6	Ninguna respuesta	0	0	39	1	NA	Con la madre	NA	2	NA	No	NA	NA	NA	3600	NA	1	Parto normal vaginal	0	2017-03-12	1	intragravid	0	0	0
77	22.24	1	Soltera	7	3	0	1	6	Ninguna respuesta	0	0	39, 3	2	NA	Unidad de cuidados intensivos	NA	2	NA	No	NA	0	1	3515	NA	2	CesÃ¡rea	0	2017-09-30	0	pre-immune	0	0	0
78	19.16	1	Soltera	6	2	0	0	6	Ninguna respuesta	1	0	39	1	NA	Con la madre	NA	2	NA	No	NA	NA	NA	2500	NA	1	Parto normal vaginal	0	2017-10-17	0	intragravid	0	0	0
79	36	1	Soltera	33	5	0	0	6	Ninguna respuesta	0	0	40, 3	1	NA	Con la madre	NA	2	NA	No	NA	NA	NA	3000	NA	1	Parto normal vaginal	0	2017-04-05	1	naive	0	0	0
80	32.44	1	Soltera	17	2	0	0	6	Ninguna respuesta	0	0	40, 5	1	NA	Con la madre	NA	2	NA	No	NA	NA	NA	3300	NA	1	Parto normal vaginal	0	2017-07-21	0	naive	0	0	0
81	18.08	1	Soltera	4	1	0	0	6	Ninguna respuesta	0	0	38, 3	2	NA	Unidad de cuidados intensivos	NA	2	NA	No	NA	NA	NA	2800	NA	1	Parto normal vaginal	0		0	pre-immune	0	0	0
83	32.53	1	Soltera	16	3	0	0	6	Ninguna respuesta	0	0	37	1	NA	Con la madre	NA	2	NA	No	NA	NA	NA	3100	NA	1	Parto normal vaginal	0	2017-07-15	0	pre-immune	0	0	0
84	32.14	2	Casada	28	3	0	0	6	Ninguna respuesta	1	0	37	1	NA	Con la madre	NA	2	NA	No	NA	NA	NA	2500	NA	1	Parto normal vaginal	0	2017-03-28	1	ambiguous	0	0	0
85	14.27	1	Soltera	13	1	0	0	6	Ninguna respuesta	1	0	38, 5	2	NA	Unidad de cuidados intensivos	NA	2	NA	No	NA	NA	NA	3000	NA	1	Parto normal vaginal	0	2017-08-01	0	pre-immune	0	0	0
86	24.17	2	Casada	34	1	0	0	6	Ninguna respuesta	1	0	38	1	NA	Con la madre	NA	2	NA	No	NA	NA	NA	3000	NA	1	Parto normal vaginal	0	2017-04-02	1	ambiguous	0	0	0
87	18.7	1	Soltera	24	1	0	0	6	Ninguna respuesta	1	0	40, 3	2	NA	Unidad de cuidados intensivos	NA	2	NA	No	NA	NA	NA	3200	NA	1	Parto normal vaginal	0	2017-05-16	1	pre-immune	0	0	0
89	15.89	1	Soltera	8	1	0	0	6	Ninguna respuesta	0	0	40, 2	1	NA	Con la madre	NA	2	NA	No	NA	NA	NA	3200	NA	2	CesÃ¡rea	0	2017-09-14	0	naive	0	0	0
90	22.72	1	Soltera	7	1	0	0	4	Otro	0	0	40, 6	1	NA	Con la madre	NA	2	NA	No	NA	NA	NA	3000	NA	2	CesÃ¡rea	0	2017-09-27	0	naive	0	0	0
91	22.12	1	Soltera	8	2	0	0	6	Ninguna respuesta	0	0	38, 2	1	NA	Con la madre	NA	2	NA	No	NA	NA	NA	2800	NA	1	Parto normal vaginal	0	2017-09-01	0	pre-immune	0	0	0
92	19.76	1	Soltera	11	1	0	0	6	Ninguna respuesta	0	0	40,1	1	NA	Con la madre	NA	2	NA	No	NA	NA	NA	3000	NA	1	Parto normal vaginal	0	2017-07-31	0	pre-immune	0	0	0
93	16.52	1	Soltera	16	1	0	0	6	Ninguna respuesta	1	0	38, 1	1	NA	Con la madre	NA	2	NA	No	NA	NA	NA	2700	NA	1	Parto normal vaginal	0		0	naive	0	0	0
94	15.21	1	Soltera	22	1	0	0	6	Ninguna respuesta	0	0	40, 2	1	NA	Con la madre	NA	2	NA	No	NA	NA	NA	3800	NA	2	CesÃ¡rea	0	2017-05-26	1	intragravid	0	0	0
95	17.69	1	Soltera	22	1	0	0	6	Ninguna respuesta	0	0	40	1	NA	Con la madre	NA	2	NA	No	NA	NA	NA	3200	NA	1	Parto normal vaginal	0	2017-06-24	1	pre-immune	0	0	0
96	17.76	1	Soltera	8	1	0	0	6	Ninguna respuesta	1	0	38, 1	1	NA	Con la madre	NA	2	NA	No	NA	NA	NA	3200	NA	1	Parto normal vaginal	0	2017-09-01	0	pre-immune	0	0	0
97	16.86	1	Soltera	32	1	0	0	6	Ninguna respuesta	0	0	38, 6	1	NA	Con la madre	NA	2	NA	No	NA	NA	NA	3100	NA	1	Parto normal vaginal	0	2017-03-21	1	naive	0	0	0
98	19.04	1	Soltera	12	2	0	0	6	Ninguna respuesta	0	0	41	1	NA	Con la madre	NA	2	NA	No	NA	NA	NA	3000	NA	1	Parto normal vaginal	0		0	pre-immune	0	0	0
99	29.43	1	Soltera	28	2	0	0	4	Otro	0	0	38, 5	1	NA	Con la madre	NA	2	NA	No	NA	NA	NA	3100	NA	1	Parto normal vaginal	0	2017-05-08	1	intragravid	0	0	0
100	25.52	1	Soltera	15	2	0	0	6	Ninguna respuesta	0	1	37, 4	2	NA	Unidad de cuidados intensivos	NA	2	NA	No	NA	0	1	3000	NA	1	Parto normal vaginal	0	2017-08-15	0	naive	1	0	0
101	14.57	1	Soltera	8	1	0	0	6	Ninguna respuesta	0	0	38, 6	1	NA	Con la madre	NA	2	NA	No	NA	NA	NA	2800	NA	1	Parto normal vaginal	0	2017-09-30	0	naive	0	0	0
102	30.18	1	Soltera	13	4	0	0	6	Ninguna respuesta	0	0	40, 5	1	NA	Con la madre	NA	2	NA	No	NA	NA	NA	3500	NA	1	Parto normal vaginal	0	2017-08-19	0	not tested	0	0	0
104	21.12	2	Casada	19	1	0	0	6	Ninguna respuesta	1	0	39, 6	1	NA	Con la madre	NA	2	NA	No	NA	NA	NA	3300	NA	1	Parto normal vaginal	0	2017-07-14	0	naive	0	0	0
105	24.26	2	Casada	17	1	0	0	6	Ninguna respuesta	0	0	39, 6	1	NA	Con la madre	NA	2	NA	No	NA	NA	NA	3000	NA	1	Parto normal vaginal	0	2017-07-19	0	pre-immune	0	0	0
107	26.77	1	Soltera	35	3	0	0	4	Otro	0	0	37	1	NA	Con la madre	NA	2	NA	No	NA	NA	NA	2600	NA	1	Parto normal vaginal	0	2017-03-17	1	ambiguous	0	0	0
108	21.31	1	Soltera	27	1	0	0	2	Diabetes	0	0	39, 6	1	NA	Con la madre	NA	2	NA	No	NA	NA	NA	3400	NA	2	CesÃ¡rea	0	2017-05-20	1	intragravid	0	0	0
109	16.9	1	Soltera	12	1	0	0	6	Ninguna respuesta	0	0	38, 6	1	NA	Con la madre	NA	2	NA	No	NA	NA	NA	3750	NA	2	CesÃ¡rea	0	2017-08-31	0	naive	0	0	0
110	17.04	1	Soltera	32	1	0	0	6	Ninguna respuesta	1	1	37	2	NA	Unidad de cuidados intensivos	NA	2	NA	No	NA	0	0	2140	NA	2	CesÃ¡rea	0	2017-04-13	1	naive	1	0	0
112	23.34	1	Soltera	12	1	0	0	6	Ninguna respuesta	1	0	39, 1	1	NA	Con la madre	NA	2	NA	No	NA	NA	NA	2950	NA	2	CesÃ¡rea	0	2017-09-03	0	pre-immune	0	0	0
116	25.74	1	Soltera	33	1	0	0	4	Otro	0	0	38, 4	2	NA	Unidad de cuidados intensivos	NA	2	NA	No	NA	NA	NA	3310	NA	2	CesÃ¡rea	0	2017-03-29	1	intragravid	0	0	0
118	16.38	1	Soltera	21	2	0	0	6	Ninguna respuesta	1	0	40, 4	1	NA	Con la madre	NA	2	NA	No	NA	NA	NA	3200	NA	2	CesÃ¡rea	0	2017-07-10	0	pre-immune	0	0	0
119	34.55	2	Casada	24	2	0	0	6	Ninguna respuesta	1	0	37, 1	1	NA	Con la madre	NA	2	NA	No	NA	NA	NA	3200	NA	1	Parto normal vaginal	0	2017-05-22	1	pre-immune	0	0	0
120	32.38	2	Casada	25	3	0	0	1	HipertensiÃ³n	0	0	40	1	NA	Con la madre	NA	2	NA	No	NA	NA	NA	3000	NA	1	Parto normal vaginal	0	2017-06-04	1	pre-immune	0	0	0
121	23.12	1	Soltera	36	1	0	0	6	Ninguna respuesta	1	0	40, 5	1	NA	Con la madre	NA	2	NA	No	NA	NA	NA	3500	NA	1	Parto normal vaginal	0	2017-03-20	1	intragravid	0	0	0
122	22.15	2	Casada	24	1	0	0	6	Ninguna respuesta	0	0	40, 3	2	NA	Unidad de cuidados intensivos	NA	2	NA	No	NA	0	0	4050	NA	2	CesÃ¡rea	0	2017-06-09	1	intragravid	0	0	0
123	25.65	1	Soltera	20	1	0	0	6	Ninguna respuesta	1	1	38, 1	2	NA	Unidad de cuidados intensivos	NA	2	NA	No	NA	0	0	1900	NA	1	Parto normal vaginal	0	2017-06-27	1	pre-immune	1	0	0
124	30.51	2	Casada	13	4	0	0	6	Ninguna respuesta	1	0	38, 5	1	NA	Con la madre	NA	2	NA	No	NA	NA	NA	3000	NA	1	Parto normal vaginal	0	2017-08-29	0	pre-immune	0	0	0
125	17.75	1	Soltera	8	1	0	0	6	Ninguna respuesta	0	0	38, 1	1	NA	Con la madre	NA	2	NA	No	NA	NA	NA	2600	NA	1	Parto normal vaginal	0	2017-09-26	0	pre-immune	0	0	0
126	39.1	1	Soltera	13	3	0	0	6	Ninguna respuesta	1	0	39, 3	1	NA	Con la madre	NA	2	NA	No	NA	NA	NA	3800	NA	1	Parto normal vaginal	0	2017-09-05	0	intragravid	0	0	0
127	30.22	2	Casada	30	3	0	1	6	Ninguna respuesta	0	0	39, 4	1	NA	Con la madre	NA	2	NA	No	NA	NA	NA	3100	NA	2	CesÃ¡rea	0	2017-05-06	1	naive	0	0	0
128	30.63	2	Casada	26	4	0	0	6	Ninguna respuesta	0	0	39, 2	1	NA	Con la madre	NA	2	NA	No	NA	NA	NA	2750	NA	2	CesÃ¡rea	0	2017-05-27	1	naive	0	0	0
129	19.07	1	Soltera	34	5	0	0	4	Otro	1	0	39, 3	1	NA	Con la madre	NA	2	NA	No	NA	NA	NA	2800	NA	1	Parto normal vaginal	0	2017-04-02	1	ambiguous	0	0	0
130	22.34	1	Soltera	9	2	0	1	6	Ninguna respuesta	1	1	39, 3	2	NA	Unidad de cuidados intensivos	NA	2	NA	No	NA	0	1	4500	NA	2	CesÃ¡rea	0		0	pre-immune	1	0	0
132	28.41	1	Soltera	9	2	0	1	4	Otro	1	0	40	1	NA	Con la madre	NA	2	NA	No	NA	NA	NA	3700	NA	2	CesÃ¡rea	0	2017-09-01	0	naive	0	0	0
134	17.52	2	Casada	23	1	0	0	6	Ninguna respuesta	0	0	40, 1	1	NA	Con la madre	NA	2	NA	No	NA	NA	NA	2900	NA	2	CesÃ¡rea	0	2017-06-16	1	pre-immune	0	0	0
135	21.82	2	Casada	20	1	0	0	6	Ninguna respuesta	0	0	39, 2	1	NA	Con la madre	NA	2	NA	No	NA	NA	NA	3600	NA	1	Parto normal vaginal	0	2017-06-30	1	intragravid	0	0	0
138	20.44	1	Soltera	8	2	0	1	6	Ninguna respuesta	0	0	39, 3	1	NA	Con la madre	NA	2	NA	No	NA	NA	NA	3300	NA	2	CesÃ¡rea	0	2017-09-01	0	naive	0	0	0
139	37.83	2	Casada	31	4	1	0	6	Ninguna respuesta	0	0	39	2	NA	Unidad de cuidados intensivos	NA	2	NA	No	NA	NA	NA	3000	NA	1	Parto normal vaginal	0	2017-03-30	1	ambiguous	0	0	0
140	17.09	1	Soltera	18	1	0	0	6	Ninguna respuesta	0	0	41, 5	1	NA	Con la madre	NA	2	NA	No	NA	NA	NA	3050	NA	1	Parto normal vaginal	0	2017-08-03	0	pre-immune	0	0	0
143	17.68	1	Soltera	9	1	0	0	6	Ninguna respuesta	1	0	39, 1	1	NA	Con la madre	NA	2	NA	No	NA	NA	NA	2500	NA	1	Parto normal vaginal	0	2017-09-07	0	naive	0	0	0
144	25.7	1	Soltera	35	2	0	1	6	Ninguna respuesta	1	0	39, 2	1	NA	Con la madre	NA	2	NA	No	NA	NA	NA	3700	NA	2	CesÃ¡rea	0	2017-03-20	1	naive	0	0	0
145	30.21	1	Soltera	26	1	0	0	6	Ninguna respuesta	0	0	40, 1	1	NA	Con la madre	NA	2	NA	No	NA	NA	NA	3100	NA	2	CesÃ¡rea	0	2017-06-18	1	pre-immune	0	0	0
146	20.93	2	Casada	13	2	0	0	6	Ninguna respuesta	1	0	39, 6	1	NA	Con la madre	NA	2	NA	No	NA	NA	NA	3600	NA	1	Parto normal vaginal	0	2017-08-04	0	pre-immune	0	0	0
147	22.31	1	Soltera	31	1	0	0	6	Ninguna respuesta	1	0	39, 4	2	NA	Unidad de cuidados intensivos	NA	2	NA	No	NA	0	0	2900	NA	1	Parto normal vaginal	0	2017-04-28	1	naive	0	0	0
149	21.2	1	Soltera	27	2	0	0	6	Ninguna respuesta	0	0	39	1	NA	Con la madre	NA	2	NA	No	NA	NA	NA	3000	NA	1	Parto normal vaginal	0	2017-05-23	1	intragravid	0	0	0
150	21.5	2	Casada	32	2	0	1	5	NingÃºn problema mÃ©dico significante	1	0	38	1	NA	Con la madre	NA	2	NA	No	NA	NA	NA	2900	NA	2	CesÃ¡rea	0	2017-04-21	1	intragravid	0	0	0
151	14.89	1	Soltera	22	1	0	0	6	Ninguna respuesta	0	0	38, 6	1	NA	Con la madre	NA	2	NA	No	NA	NA	NA	3400	NA	1	Parto normal vaginal	0	2017-06-27	1	pre-immune	0	0	0
153	21.94	2	Casada	20	1	0	0	1	HipertensiÃ³n	0	0	39, 4	1	NA	Con la madre	NA	2	NA	No	NA	NA	NA	3200	NA	1	Parto normal vaginal	0	2017-07-17	0	naive	0	0	0
154	16.36	1	Soltera	36	1	0	0	6	Ninguna respuesta	0	0	39	1	NA	Con la madre	NA	2	NA	No	NA	NA	NA	2850	NA	2	CesÃ¡rea	0	2017-03-12	1	naive	0	0	0
155	32.14	1	Soltera	25	1	0	0	1	HipertensiÃ³n	1	1	38, 3	2	NA	Unidad de cuidados intensivos	NA	2	NA	No	NA	0	1	2550	NA	2	CesÃ¡rea	0	2017-06-10	1	naive	1	0	0
158	32.49	2	Casada	26	6	1	0	6	Ninguna respuesta	0	0	39, 6	1	NA	Con la madre	NA	2	NA	No	NA	NA	NA	3400	NA	1	Parto normal vaginal	0	2017-06-08	1	pre-immune	0	0	0
160	18.82	1	Soltera	32	1	0	0	1	HipertensiÃ³n	1	0	40, 1	2	NA	Unidad de cuidados intensivos	NA	2	NA	No	NA	NA	NA	3400	NA	1	Parto normal vaginal	0	2017-05-01	1	intragravid	0	0	0
161	19.55	1	Soltera	13	1	0	0	6	Ninguna respuesta	0	0	38, 5	1	NA	Con la madre	NA	2	NA	No	NA	NA	NA	2750	NA	2	CesÃ¡rea	0	2017-09-04	0	naive	0	0	0
162	25.02	1	Soltera	8	2	0	1	6	Ninguna respuesta	0	0	40, 2	1	NA	Con la madre	NA	2	NA	No	NA	NA	NA	3400	NA	2	CesÃ¡rea	0	2017-10-04	0	pre-immune	0	0	0
164	37.62	1	Soltera	27	5	1	1	6	Ninguna respuesta	1	1	38, 1	2	NA	Unidad de cuidados intensivos	NA	2	NA	No	NA	0	0	2400	NA	1	Parto normal vaginal	0	2017-06-03	1	pre-immune	1	0	0
165	28.71	2	Casada	12	2	0	0	6	Ninguna respuesta	0	0	40, 5	1	NA	Con la madre	NA	2	NA	No	NA	NA	NA	3050	NA	1	Parto normal vaginal	0	2017-08-25	0	pre-immune	0	0	0
166	28.83	1	Soltera	20	2	0	1	1	HipertensiÃ³n	0	1	33, 2	2	NA	Unidad de cuidados intensivos	NA	2	NA	No	NA	0	1	2260	NA	2	CesÃ¡rea	0	2017-07-14	0	naive	1	0	1
168	33.86	1	Soltera	24	1	0	0	6	Ninguna respuesta	0	0	38	1	NA	Con la madre	NA	2	NA	No	NA	NA	NA	3000	NA	1	Parto normal vaginal	0		1	naive	0	0	0
170	24.85	1	Soltera	28	1	0	0	6	Ninguna respuesta	0	0	37	1	NA	Con la madre	NA	2	NA	No	NA	NA	NA	2700	NA	2	CesÃ¡rea	0	2017-05-24	1	pre-immune	0	0	0
172	22.78	2	Casada	23	3	0	1	6	Ninguna respuesta	1	0	37, 4	1	NA	Con la madre	NA	2	NA	No	NA	NA	NA	2500	NA	2	CesÃ¡rea	0	2017-06-29	1	intragravid	0	0	0
174	23.65	1	Soltera	32	1	0	0	4	Otro	1	0	40, 1	1	NA	Con la madre	NA	2	NA	No	NA	NA	NA	3400	NA	2	CesÃ¡rea	0	2017-05-03	1	intragravid	0	0	0
175	16.35	1	Soltera	6	1	0	0	4	Otro	1	0	33, 2	2	2	Unidad de cuidados intensivos	Unidad de cuidados intensivos	2	2	No	No	NA	NA	1700	2030	2	CesÃ¡rea	0	2017-09-30	0	naive	1	0	1
179	18.8	2	Casada	35	1	0	0	6	Ninguna respuesta	0	0	39, 1	1	NA	Con la madre	NA	2	NA	No	NA	NA	NA	3380	NA	2	CesÃ¡rea	0	2017-04-10	1	naive	0	0	0
180	22.11	1	Soltera	25	2	1	1	6	Ninguna respuesta	0	0	38, 6	1	NA	Con la madre	NA	2	NA	No	NA	NA	NA	3000	NA	2	CesÃ¡rea	0	2017-07-05	1	pre-immune	0	0	0
181	20.4	1	Soltera	37	1	0	0	6	Ninguna respuesta	1	0	39	1	NA	Con la madre	NA	2	NA	No	NA	NA	NA	3200	NA	2	CesÃ¡rea	0	2017-03-24	1	ambiguous	0	0	0
182	31.94	2	Casada	8	2	0	1	6	Ninguna respuesta	0	0	38, 6	1	NA	Con la madre	NA	2	NA	No	NA	NA	NA	3500	NA	2	CesÃ¡rea	0	2017-10-01	0	naive	0	0	0
183	29.7	2	Casada	25	2	0	1	6	Ninguna respuesta	0	0	39, 1	2	NA	Unidad de cuidados intensivos	NA	2	NA	No	NA	NA	NA	2700	NA	2	CesÃ¡rea	0	2017-06-21	1	intragravid	0	0	0
185	29.23	1	Soltera	30	3	0	0	4	Otro	1	0	39, 3	1	NA	Con la madre	NA	2	NA	No	NA	NA	NA	3300	NA	1	Parto normal vaginal	0	2017-05-19	1	intragravid	0	0	0
186	18.22	1	Soltera	17	1	0	0	6	Ninguna respuesta	0	0	39	2	NA	Unidad de cuidados intensivos	NA	2	NA	No	NA	NA	NA	3000	NA	1	Parto normal vaginal	0	2017-08-22	0	naive	0	0	0
187	23.68	2	Casada	34	2	0	0	6	Ninguna respuesta	1	1	35, 6	2	NA	Unidad de cuidados intensivos	NA	2	NA	No	NA	0	1	2300	NA	1	Parto normal vaginal	0	2017-04-22	1	intragravid	1	0	1
188	19.02	1	Soltera	11	1	0	0	6	Ninguna respuesta	1	0	39	1	NA	Con la madre	NA	2	NA	No	NA	NA	NA	2500	NA	1	Parto normal vaginal	0	2017-09-01	0	naive	0	0	0
189	21.68	1	Soltera	33	1	0	0	6	Ninguna respuesta	0	0	38, 6	1	NA	Con la madre	NA	2	NA	No	NA	NA	NA	2700	NA	2	CesÃ¡rea	0	2017-05-08	1	pre-immune	0	0	0
190	28.57	2	Casada	30	2	0	1	1	HipertensiÃ³n	1	0	38, 6	1	NA	Con la madre	NA	2	NA	No	NA	NA	NA	3000	NA	2	CesÃ¡rea	0	2017-05-04	1	naive	0	0	0
191	19.27	1	Soltera	20	1	0	0	6	Ninguna respuesta	0	0	40, 1	1	NA	Con la madre	NA	2	NA	No	NA	NA	NA	3400	NA	1	Parto normal vaginal	0	2017-08-14	0	not tested	0	0	0
192	19.73	1	Soltera	24	1	0	0	6	Ninguna respuesta	1	0	37, 5	1	NA	Con la madre	NA	2	NA	No	NA	NA	NA	3800	NA	2	CesÃ¡rea	0	2017-06-20	1	intragravid	0	0	0
194	25.13	1	Soltera	24	4	0	0	6	Ninguna respuesta	1	0	40	1	NA	Con la madre	NA	2	NA	No	NA	NA	NA	3050	NA	2	CesÃ¡rea	0	2017-07-01	1	naive	0	0	0
195	21.42	1	Soltera	18	2	0	1	6	Ninguna respuesta	0	0	38, 6	1	NA	Con la madre	NA	2	NA	No	NA	NA	NA	3450	NA	2	CesÃ¡rea	0	2017-08-14	0	naive	0	0	0
196	18.5	1	Soltera	36	2	0	0	6	Ninguna respuesta	0	0	38, 4	1	NA	Con la madre	NA	2	NA	No	NA	NA	NA	2600	NA	1	Parto normal vaginal	0	2017-04-18	1	naive	0	0	0
198	17.83	1	Soltera	31	1	0	0	6	Ninguna respuesta	0	1	40	2	NA	Unidad de cuidados intensivos	NA	2	NA	No	NA	0	1	2500	NA	2	CesÃ¡rea	0	2017-05-22	1	naive	1	0	0
200	24.44	2	Casada	32	3	0	0	6	Ninguna respuesta	1	0	37, 2	1	NA	Con la madre	NA	2	NA	No	NA	NA	NA	3000	NA	1	Parto normal vaginal	0	2017-05-08	1	naive	0	0	0
201	23.41	1	Soltera	35	1	0	0	6	Ninguna respuesta	1	0	38, 6	2	NA	Unidad de cuidados intensivos	NA	2	NA	No	NA	NA	NA	2500	NA	1	Parto normal vaginal	0	2017-05-08	1	intragravid	0	0	0
202	22.73	1	Soltera	24	2	0	1	6	Ninguna respuesta	0	0	39	1	NA	Con la madre	NA	2	NA	No	NA	NA	NA	2750	NA	2	CesÃ¡rea	0	2017-06-03	1	naive	0	0	0
203	33.72	1	Soltera	33	4	0	0	1	HipertensiÃ³n	1	1	38, 5	2	NA	Unidad de cuidados intensivos	NA	1	NA	yes	NA	0	0	2550	NA	2	CesÃ¡rea	0	2017-05-01	1	intragravid	1	1	0
204	20.95	1	Soltera	7	1	0	0	6	Ninguna respuesta	1	0	38	1	NA	Con la madre	NA	2	NA	No	NA	NA	NA	3200	NA	2	CesÃ¡rea	0	2017-09-05	0	naive	0	0	0
205	18.7	1	Soltera	29	1	0	0	6	Ninguna respuesta	1	0	39	1	NA	Con la madre	NA	2	NA	No	NA	NA	NA	3000	NA	1	Parto normal vaginal	0	2017-05-31	1	ambiguous	0	0	0
206	23.72	1	Soltera	22	3	1	1	6	Ninguna respuesta	1	0	37, 1	1	NA	Con la madre	NA	2	NA	No	NA	NA	NA	3500	NA	2	CesÃ¡rea	1	2017-06-30	1	naive	0	0	0
207	31.15	1	Soltera	22	1	0	0	6	Ninguna respuesta	1	0	32	2	NA	Unidad de cuidados intensivos	NA	2	NA	No	NA	NA	NA	2000	NA	1	Parto normal vaginal	0	2017-07-22	0	intragravid	1	0	1
208	19.27	1	Soltera	28	1	0	0	6	Ninguna respuesta	0	0	40	1	NA	Con la madre	NA	2	NA	No	NA	NA	NA	3550	NA	2	CesÃ¡rea	0	2017-06-03	1	intragravid	0	0	0
209	21.33	1	Soltera	33	2	0	0	6	Ninguna respuesta	0	0	39, 6	1	NA	Con la madre	NA	2	NA	No	NA	NA	NA	3400	NA	1	Parto normal vaginal	0	2017-05-14	1	ambiguous	0	0	0
210	29.01	1	Soltera	33	3	1	0	6	Ninguna respuesta	0	0	39, 6	1	NA	Con la madre	NA	2	NA	No	NA	NA	NA	2700	NA	1	Parto normal vaginal	0	2017-04-24	1	ambiguous	0	0	0
211	18.73	1	Soltera	26	1	0	0	6	Ninguna respuesta	1	0	39, 2	1	NA	Con la madre	NA	2	NA	No	NA	NA	NA	3100	NA	1	Parto normal vaginal	0	2017-07-01	1	naive	0	0	0
212	26.72	1	Soltera	22	2	0	0	6	Ninguna respuesta	0	0	34, 3	2	NA	Unidad de cuidados intensivos	NA	2	NA	No	NA	NA	NA	2100	NA	1	Parto normal vaginal	0	2017-07-02	1	naive	1	0	1
213	28.28	2	Casada	37	2	0	0	6	Ninguna respuesta	0	0	40, 4	1	NA	Con la madre	NA	2	NA	No	NA	NA	NA	3500	NA	1	Parto normal vaginal	0	2017-04-27	1	ambiguous	0	0	0
214	18.52	2	Casada	26	1	0	0	6	Ninguna respuesta	1	0	35, 4	2	NA	Unidad de cuidados intensivos	NA	2	NA	No	NA	NA	NA	2500	NA	1	Parto normal vaginal	0	2017-07-19	0	ambiguous	1	0	1
215	42.64	1	Soltera	35	1	0	0	6	Ninguna respuesta	0	0	39, 1	1	NA	Con la madre	NA	2	NA	No	NA	NA	NA	3150	NA	2	CesÃ¡rea	0	2017-05-10	1	ambiguous	0	0	0
217	26.97	1	Soltera	30	3	0	1	6	Ninguna respuesta	1	0	38, 6	1	NA	Con la madre	NA	2	NA	No	NA	NA	NA	3000	NA	2	CesÃ¡rea	0	2017-06-04	1	ambiguous	0	0	0
218	19.29	1	Soltera	37	1	0	0	6	Ninguna respuesta	1	0	39, 4	1	NA	Con la madre	NA	2	NA	No	NA	NA	NA	3500	NA	1	Parto normal vaginal	0	2017-04-05	1	ambiguous	0	0	0
219	22.42	1	Soltera	37	1	0	0	6	Ninguna respuesta	1	0	37, 3	2	NA	Unidad de cuidados intensivos	NA	2	NA	No	NA	NA	NA	3200	NA	1	Parto normal vaginal	1	2017-04-15	1	ambiguous	0	0	0
220	19.55	1	Soltera	38	1	0	0	6	Ninguna respuesta	0	0	39, 1	1	NA	Con la madre	NA	2	NA	No	NA	NA	NA	3100	NA	1	Parto normal vaginal	1	2017-04-07	1	intragravid	0	0	0
221	23.65	1	Soltera	40	1	0	0	6	Ninguna respuesta	0	0	40, 5	1	NA	Con la madre	NA	2	NA	No	NA	NA	NA	2900	NA	1	Parto normal vaginal	1	2017-04-04	1	ambiguous	0	0	0
222	35.47	1	Soltera	38	1	0	0	1	HipertensiÃ³n	1	1	39, 5	2	NA	Unidad de cuidados intensivos	NA	2	NA	No	NA	1	0	3800	NA	2	CesÃ¡rea	1	2017-04-07	1	intragravid	1	0	0
223	19.98	1	Soltera	40	2	0	0	6	Ninguna respuesta	0	1	40	2	NA	Unidad de cuidados intensivos	NA	2	NA	No	NA	1	0	3780	NA	2	CesÃ¡rea	0		1	naive	1	0	0
224	32.9	1	Soltera	37	1	0	0	6	Ninguna respuesta	0	1	37, 2	2	NA	Unidad de cuidados intensivos	NA	1	NA	yes	NA	0	0	2100	NA	1	Parto normal vaginal	0		1	naive	1	1	0
225	18.49	1	Soltera	28	2	0	1	6	Ninguna respuesta	0	1	31, 2	2	NA	Unidad de cuidados intensivos	NA	2	NA	No	NA	0	0	1750	NA	2	CesÃ¡rea	0	2017-09-16	0	ambiguous	1	0	1
226	28.45	1	Soltera	40	2	1	0	6	Ninguna respuesta	1	0	40, 3	1	NA	Con la madre	NA	2	NA	No	NA	NA	NA	3100	NA	2	CesÃ¡rea	0	2017-06-13	1	intragravid	0	0	0
227	24.77	1	Soltera	39	2	1	1	6	Ninguna respuesta	0	0	39, 3	1	NA	Con la madre	NA	2	NA	No	NA	NA	NA	2700	NA	2	CesÃ¡rea	0	2017-06-26	1	naive	0	0	0
228	23.47	1	Soltera	38	1	0	0	6	Ninguna respuesta	0	0	38, 5	1	NA	Con la madre	NA	2	NA	No	NA	NA	NA	3600	NA	1	Parto normal vaginal	0	2017-07-06	1	naive	0	0	0
229	24.82	1	Soltera	38	4	0	0	4	Otro	0	0	38	1	NA	Con la madre	NA	2	NA	No	NA	NA	NA	3200	NA	1	Parto normal vaginal	0	2017-07-02	1	naive	0	0	0
230	36.02	1	Soltera	38	2	0	0	6	Ninguna respuesta	0	0	39, 1	1	NA	Con la madre	NA	2	NA	No	NA	NA	NA	3300	NA	2	CesÃ¡rea	0	2017-07-09	0	naive	0	0	0
231	21.91	2	Casada	38	2	0	1	6	Ninguna respuesta	1	0	39, 1	1	NA	Con la madre	NA	2	NA	No	NA	NA	NA	2750	NA	2	CesÃ¡rea	0	2017-07-01	1	naive	0	0	0
232	18.93	1	Soltera	39	3	0	0	2	Diabetes	1	0	39, 6	1	NA	Con la madre	NA	2	NA	No	NA	NA	NA	3000	NA	2	CesÃ¡rea	0	2017-06-26	1	ambiguous	0	0	0
233	24.39	1	Soltera	35	4	0	0	6	Ninguna respuesta	0	0	36, 2	1	NA	Con la madre	NA	2	NA	No	NA	NA	NA	3000	NA	1	Parto normal vaginal	0	2017-07-30	0	not tested	1	0	1
234	29.14	1	Soltera	39	2	0	0	6	Ninguna respuesta	0	0	39, 3	1	NA	Con la madre	NA	2	NA	No	NA	NA	NA	3100	NA	1	Parto normal vaginal	0	2017-06-30	1	naive	0	0	0
235	17.84	1	Soltera	38	1	0	0	6	Ninguna respuesta	1	0	38, 5	1	NA	Con la madre	NA	2	NA	No	NA	NA	NA	3100	NA	1	Parto normal vaginal	0	2017-06-29	1	naive	0	0	0
236	33.51	1	Soltera	40	4	0	0	6	Ninguna respuesta	1	0	40, 3	1	NA	Con la madre	NA	2	NA	No	NA	NA	NA	3300	NA	1	Parto normal vaginal	0	2017-06-23	1	naive	0	0	0
237	24.44	2	Casada	39	3	0	0	6	Ninguna respuesta	0	0	39	1	NA	Con la madre	NA	2	NA	No	NA	NA	NA	2500	NA	1	Parto normal vaginal	0	2017-06-29	1	ambiguous	0	0	0
238	18.52	2	Casada	39	1	0	0	6	Ninguna respuesta	1	1	38, 5	2	NA	Unidad de cuidados intensivos	NA	2	NA	No	NA	0	0	2300	NA	1	Parto normal vaginal	1	2017-07-04	1	ambiguous	1	1	0
239	26.14	1	Soltera	39	3	0	0	6	Ninguna respuesta	0	0	39, 1	1	NA	Con la madre	NA	2	NA	No	NA	NA	NA	3300	NA	1	Parto normal vaginal	0	2017-07-03	1	naive	0	0	0
240	22.27	1	Soltera	40	1	0	0	6	Ninguna respuesta	0	0	40, 2	1	NA	Con la madre	NA	2	NA	No	NA	NA	NA	3700	NA	2	CesÃ¡rea	0	2017-06-27	1	naive	0	0	0
241	17.83	1	Soltera	39	1	0	0	6	Ninguna respuesta	0	0	39, 3	1	NA	Con la madre	NA	2	NA	No	NA	NA	NA	3200	NA	1	Parto normal vaginal	0	2017-07-04	1	ambiguous	0	0	0
242	18.92	1	Soltera	40	2	0	0	6	Ninguna respuesta	0	0	39, 3	1	NA	Con la madre	NA	2	NA	No	NA	NA	NA	3800	NA	1	Parto normal vaginal	0	2017-06-28	1	ambiguous	0	0	0
243	16.17	1	Soltera	39	2	0	0	6	Ninguna respuesta	0	0	39, 3	1	NA	Con la madre	NA	2	NA	No	NA	NA	NA	2600	NA	1	Parto normal vaginal	0	2017-07-04	1	ambiguous	0	0	0
244	22.16	1	Soltera	36	1	0	0	6	Ninguna respuesta	0	0	36, 4	1	NA	Con la madre	NA	2	NA	No	NA	NA	NA	3000	NA	1	Parto normal vaginal	0	2017-07-27	0	ambiguous	1	0	1
245	31.95	2	Casada	38	2	0	1	6	Ninguna respuesta	0	0	38, 5	1	NA	Con la madre	NA	2	NA	No	NA	NA	NA	2900	NA	2	CesÃ¡rea	0	2017-07-05	1	ambiguous	0	0	0
246	21.08	1	Soltera	39	1	0	0	4	Otro	0	0	39, 4	1	NA	Con la madre	NA	2	NA	No	NA	NA	NA	2900	NA	1	Parto normal vaginal	0	2017-07-06	1	ambiguous	0	0	0
247	24.92	1	Soltera	39	2	0	1	6	Ninguna respuesta	0	0	39, 5	1	NA	Con la madre	NA	2	NA	No	NA	NA	NA	3500	NA	2	CesÃ¡rea	0	2017-07-13	0	naive	0	0	0
248	30.18	1	Soltera	34	4	1	1	4	Otro	0	1	37	2	NA	Unidad de cuidados intensivos	NA	2	NA	No	NA	1	0	2750	NA	2	CesÃ¡rea	0	2017-07-11	0	naive	1	0	0
249	25.82	1	Soltera	38	4	0	1	6	Ninguna respuesta	0	0	38, 6	1	NA	Con la madre	NA	2	NA	No	NA	NA	NA	3150	NA	2	CesÃ¡rea	0	2017-07-22	0	naive	0	0	0
250	24.74	1	Soltera	39	2	0	0	6	Ninguna respuesta	0	0	39	1	NA	Con la madre	NA	2	NA	No	NA	NA	NA	3100	NA	1	Parto normal vaginal	0	2017-07-22	0	not tested	0	0	0
251	17.34	1	Soltera	37	1	0	0	1	HipertensiÃ³n	0	0	38, 6	1	NA	Con la madre	NA	2	NA	No	NA	NA	NA	3150	NA	2	CesÃ¡rea	0	2017-08-01	0	not tested	0	0	0
252	16.58	1	Soltera	40	1	0	0	6	Ninguna respuesta	0	0	40,1	1	NA	Con la madre	NA	2	NA	No	NA	NA	NA	3300	NA	2	CesÃ¡rea	0	2017-07-19	0	naive	0	0	0
253	26.81	1	Soltera	39	3	0	0	6	Ninguna respuesta	1	1	40	2	NA	Unidad de cuidados intensivos	NA	2	NA	No	NA	0	1	2900	NA	1	Parto normal vaginal	1	2017-07-24	0	naive	1	0	0
